# Supplementary material for: Threshold responses of floating meadow fish communities to floodplain forest cover in the lower Amazon River
Source: Conserv Biol. 2025 Aug 15;39(6):e70110. doi: 10.1111/cobi.70110 (PMC12658946; doi:10.1111/cobi.70110)
Supplement: Supplementary file 3 — Supporting Information [file COBI-39-e70110-s001.xlsx]

## Sheet: Sheet1
Species	Family	TITAN_Group	Relative Body Depth (BD/SL)	Total Length (TL) mm	Corrected later	Corrected for reviewer
Acaronia nassa	Cichlidae	Increaser	0.443421	172
Anadoras grypus	Doradidae	Decreaser		146
Anchoviella guianensis	Engraulidae	Decreaser	0.180952	52
Apistogramma regani	Cichlidae	Increaser	0.339378	49
Astronotus crassipinnis	Cichlidae	Decreaser	0.515588	200
Brachyhypopomus beebei	Hypopomidae	Decreaser		250
Brachyhypopomus bennettii	Hypopomidae	Increaser		232
Brachyhypopomus brevirostris	Hypopomidae	Increaser	0.0743219	432
Brachyhypopomus walteri	Hypopomidae	Increaser		175
Bryconops sp.	Iguanodectidae	Increaser
Cichlasoma amazonarum	Cichlidae	Increaser	0.459816	135
Colomesus asellus	Tetradontidae	Decreaser		128
Crenicichla regani	Cichlidae	Increaser	0.222768	79
Crenicichla reticulata	Cichlidae	Decreaser	0.256696	250
Ctenobrycon hauxwellianus	Characidae	Increaser		70
Ctenobrycon spilurus	Characidae	Increaser	0.489519	63
Cyphocharax spiluropsis	Curimatidae	Increaser		97
Eigenmannia virescens	Sternopygidae	Decreaser	0.228019	450
Hemigrammus diagonicus	Characidae	Increaser	0.266269	28
Hoplosternum littorale	Callichthyidae	Increaser	0.29862	160
Hyphessobrycon sp.	Characidae	Increaser
Laetacara curviceps	Cichlidae	Increaser	0.392991	100
Leporinus fasciatus	Anastomidae	Increaser	0.284768	350
Mesonauta insignis	Cichlidae	Increaser	0.502653	124
Moenkhausia collettii	Characidae	Increaser	0.334161	47
Moenkhausia melogramma	Characidae	Increaser		40
Mylossoma aureum	Serrasalmidae	Decreaser	0.710059	200
Mylossoma duriventre	Serrasalmidae	Decreaser	0.753555	250
Mylossoma sp.	Serrasalmidae	Decreaser
Ossancora punctata	Doradidae	Decreaser	0.231765	102
Parapteronotus hasemani	Apteronotidae	Decreaser		400
Pimelodella geryi	Heptapteridae	Decreaser	0.181638	108
Pterodoras granulosus	Doradidae	Decreaser	0.256112	700
Pygocentrus nattereri	Serrasalmidae	Decreaser	0.525404	333
Pyrrhulina semifasciata	Lebiasinidae	Increaser	0.221795	40
Rhamphichthys marmoratus	Rhamphichthyidae	Decreaser	0.104061	600
Rhytiodus microlepis	Anostomidae	Decreaser	0.199549	400
Rineloricaria formosa	Loricariidae	Increaser		93
Roeboides myersii	Characidae	Decreaser	0.410287	18
Schizodon fasciatus	Anostomidae	Decreaser	0.260163	400
Serrasalmus hollandi	Serrasalmidae	Decreaser	0.636763	185
Serrasalmus maculatus	Serrasalmidae	Decreaser	0.626937	202
Serrasalmus sp.	Serrasalmidae	Increaser
Steatogenys elegans	Hypopomidae	Decreaser		270
Taeniacara candidi	Cichlidae	Increaser	0.276899	33
Trachelyopterus porosus	Auchenipteridae	Decreaser	0.386031	150
Triportheus angulatus	Triportheidae	Increaser	0.357309	200
