# Supplementary material for: Threshold responses of floating meadow fish communities to floodplain forest cover in the lower Amazon River
Source: Conserv Biol. 2025 Aug 15;39(6):e70110. doi: 10.1111/cobi.70110 (PMC12658946; doi:10.1111/cobi.70110)
Supplement: Supplementary file 4 — Supporting Information [file COBI-39-e70110-s003.R]

##########################
###                    ###
### Body Size Analysis ### (REVIEWER COMMENTS)
###                    ###
##########################


# GOAL: 
# See if there is a statistical difference between the body depth ratio of 
# fishes that are TITAN increasers vs. TITAN decreasers


# POSSIBLE METHODS:
# Two-sample, unpaired t-test (test the means between two groups assuming normally dist. data)
# Wilcoxon rank-sum test


#############################
# Import and clean the data #---------------------------------------------------
#############################


# Read in packages and data
library(tidyverse)
library(magrittr)
library(dplyr)
library(readr)
library(readxl)
library(tidyr)

BSD <- read_excel("Bodysize_4.17.xlsx")
# Rename columns for ease
colnames(BSD) <- c("Species", "Family", "TITAN_Group", "RBD", "SL")

# Create separate datasets for RBD and SL
RBD <- data.frame(BSD[,c(1,2,3,4)])
SL <- data.frame(BSD[,c(1,2,3,5)])


##############################
#                            #
# Now let's analyze the data #--------------------------------------------------
#                            #
##############################


#########################
# RBD Body Depth Ratios #
#########################


# Lots of NAs still, until I can fill data gaps. Let's fix this.
RBD2 <- RBD %>% drop_na() # got rid of 15 fish with no data


# Assess normality for each group


# Sorting by TITAN group
RBDG <- RBD2[order(RBD2$TITAN_Group),]
# 17 tolerant and 15 sensitive

dec <- data.frame(RBDG[c(1:17),4])
inc <- data.frame(RBDG[c(18:32),4])

# Histograms of data
hist(RBDG$RBD)# Look normal-ish when both groups are together...
hist(dec$RBD) # Not big enough sample size to see if normal separately.
hist(inc$RBD)


#############
# Run tests #
#############


# t-test
t.test(inc$RBD, dec$RBD, alternative = "two.sided", var.equal = FALSE)
# Looks to be no difference in group means

# Wilcoxon Rank-Sum
wilcox.test(inc$RBD, dec$RBD, alternative = "two.sided")


######################
# SL Standard Length #
######################


# Lots of NAs still, until I can fill data gaps. Let's fix this.
SL2 <- SL %>% drop_na() # got rid of 4 fish with no data (Fish not IDed to sp level)


### Assess normality for each group ###


# Sorting by TITAN group
SLG <- SL2[order(SL2$TITAN_Group),]
# 22 tolerant and 21 sensitive
n <- as.data.frame(1:nrow(SLG)) # to get the right row numbers
rownames(SLG) <- n$n

SL_sen <- data.frame(SLG[c(23:43),4]) #21 Sensitive
colnames(SL_sen) <- "SL"
SL_tol <- data.frame(SLG[c(1:22),4]) #22 Tolerant
colnames(SL_tol) <- "SL"


# Histograms of data
hist(SLG$SL) # Data does not look normal with groups added together.
hist(SL_tol$SL) 
hist(SL_sen$SL)
# Data for each separate looks more normal, this could be because we are combining the groups,
# we are combining two separate distributions, which is kind of what we want.

qqnorm(SL_tol$SL)
qqnorm(SL_sen$SL)

shapiro.test(SL_tol$SL) # p value = 0.1006-- indicative of normally distributed data
shapiro.test(SL_sen$SL) # p value = 0.001837-- indicative of non-normally distributed data


### Assess the assumption of equal variance ###


library(car)
# First, let's see if the assumption of equal variance is violated
leveneTest(SL ~ TITAN_Group, data = SLG) # Not enough evidence to say variance is unequal p = 0.08533
bartlett.test(SL ~ TITAN_Group, data = SLG) # There is enough evidence to say variance is unequal p = 0.03393

# Sample sizes for these tests are small, so it is hard to tell if normality is violated or not...
# Visually, they appear relatively normal, but results from the shapiro test indicate non-normality.
# For this reason, I will use a statistical test that doesn't assume normality OR equal variance.


#############
# Run tests #
#############


# When you have two groups of continuous variables with unequal sample sizes, 
# there are several statistical tests you can consider based on the nature of your data and assumptions.
# Here are a few common options:

### Welch's t-test: 

# Assumption: Assumes normal distribution of data, but it is robust to unequal variances and sample sizes.
# Use case: Suitable when the assumption of equal variances is violated.

t.test(SL_sen$SL, SL_tol$SL, alternative = "two.sided", var.equal = FALSE)
# Looks to be a significant difference in group means: df = 35.167, p-value = 0.003831
# 95 percent confidence interval:  -221.64753  -46.12736

mean(SLG$SL) # mean overall length: 197.9767
sda <- sd(SLG$SL)
sea <- sda/sqrt(length(SLG))
print(sea)# Standard error: 78.45028

mean(SL_sen$SL) # Mean sensitive length: 129.4762
sds <- sd(SL_sen$SL)
ses <- sds/sqrt(length(SL_sen))
print(ses)# Standard error: 105.6322

mean(SL_tol$SL) # Mean tolerant length: 263.3636
sdt <- sd(SL_tol$SL)
set <- sdt/sqrt(length(SL_tol))
print(set)# Standard error: 171.5733


### Mann-Whitney U test (Wilcoxon rank-sum test):

# Assumption: Non-parametric test, does not assume normal distribution.
# Use case: Appropriate when normality assumptions are not met, 
# and it does not assume equal variances or sample sizes.

wilcox.test(SL_sen$SL, SL_tol$SL, alternative = "two.sided")
# Error indicates that due to tied values in your data, the exact p-value cannot be computed, 
# and the test will use an approximation instead.

# p-value = 0.00194

unique(SL$Family)

# Extract effect size
result <- wilcox.test(SL_sen$SL, SL_tol$SL, alternative = "two.sided")

# Extract the Z statistic
z_stat <- qnorm(result$p.value / 2)  # Convert p-value to Z statistic

# Calculate the total sample size
n1 <- length(SL_sen$SL)
n2 <- length(SL_tol$SL)
N <- n1 + n2

# Calculate the effect size r
r <- abs(z_stat) / sqrt(N)
r # 0.4726422


################
#              #
# Plot results #----------------------------------------------------------------
#              #
################


# Change the name of the vars
SLG <- SLG %>%
  mutate(TITAN_Group = replace(TITAN_Group, TITAN_Group == "Decreaser", "Tolerant"),
         TITAN_Group = replace(TITAN_Group, TITAN_Group == "Increaser", "Sensitive"))

# Switch the order of the boxes
SLG <- SLG %>%
  mutate(TITAN_Group = factor(TITAN_Group, levels = c("Tolerant", "Sensitive")))


# Boxplot
library(tidyverse)
library(hrbrthemes)
library(viridis)
BSplot <- SLG %>%
  ggplot(aes(x=TITAN_Group, y=SL, fill=TITAN_Group)) +
  labs(title = "g)") +
  geom_boxplot(width = 0.5) +
  scale_fill_manual(values = c("Tolerant" = "lightslategray", "Sensitive" = "red")) +
  scale_y_continuous(breaks = seq(0, 700, by = 100)) +
  geom_point(color="black", size=1, alpha=1) +
  theme_classic() +
  theme(
    legend.position="none",
    axis.text = element_text(size = 12),
    axis.text.y = element_text(margin = margin(r = 8), size = 9),
    axis.text.x = element_blank()) + # to remove labels
  # axis.title.y = element_text(margin = margin(r = 12), size = 11, color = "black")) +
  ylab("Standard length (mm)") +
  labs(x = NULL)
BSplot
BSplot <- BSplot + theme(plot.title = element_text(size = 15))
BSplot


# For presentation


# Boxplot
BSplot <- SLG %>%
  ggplot( aes(x=TITAN_Group, y=SL, fill=TITAN_Group)) +
  geom_boxplot(width = 0.5) +
  scale_fill_manual(values = c("Tolerant" = "lightslategray", "Sensitive" = "red")) +
  scale_y_continuous(breaks = seq(0, 700, by = 100)) +
  geom_point(color="black", size=1, alpha=1) +
  theme_classic() +
  theme(
    legend.position="none",
    plot.title = element_text(size = 15),
    axis.text = element_text(size = 12),
    axis.text.y = element_text(margin = margin(r = 8), size = 15), 
    axis.title.y = element_text(margin = margin(r = 12), size = 20, color = "black"),
    axis.text.x = element_text(margin = margin(r = 12), size = 20, color = "black"),
    axis.title.x = element_blank()) +
  ylab("Standard Length (mm)")
BSplot
