# Supplementary material for: Threshold responses of floating meadow fish communities to floodplain forest cover in the lower Amazon River
Source: Conserv Biol. 2025 Aug 15;39(6):e70110. doi: 10.1111/cobi.70110 (PMC12658946; doi:10.1111/cobi.70110)
Supplement: Supplementary file 5 — Supporting Information [file COBI-39-e70110-s006.R]

library(ggplot2)
library(tidyverse)
library(magrittr)
library(dplyr)
library(readr)
library(readxl)
library(formattable)
library(patchwork)
library(scales)
library(cowplot)
library(gridExtra)


# Read in master dataset: 
TITANSP <- read_excel("Species Classifications KW.xlsx")

# Median change point for TITAN Groups
# Sensitive
TCP <- TITANSP[,c(3,8)]
median_by_group <- TCP %>%
  group_by(TITAN_Group) %>%
  summarize(Median_Threshold = median(Threshold))


#######################################
###                                 ###
### Percentages Plots of Categories ###-----------------------------------------
###                                 ###
#######################################


####################
# Taxonomic Family #
####################


fam <- TITANSP[,2:3]


# Calculate percentages by group
fam2 <- fam %>%
  group_by(Family, TITAN_Group) %>%
  summarise(cnt = n()) %>%
  mutate(freq = (cnt/47))
fam3 <- fam2[,c(1,2,4)]
fam3 <- fam3 %>%
  mutate(Family = factor(Family, levels = rev(sort(unique(Family)))))


# Plot mirrored histogram
plot1 <- ggplot(fam3,aes(x = Family, y=ifelse(TITAN_Group == "Sensitive", freq,
                                              -freq),fill=TITAN_Group), x=Family) + 
  geom_bar(stat="identity", position="identity")+
  labs(title = "a)") +
  theme(axis.text.x = element_text(angle = 90, hjust = 1, vjust = 0.5, size = 15))+
  scale_y_continuous(labels=scales::percent) +
  scale_fill_manual(values=c("brown1","lightslategray")) +
  scale_x_discrete(limits = rev(levels(factor(fam3$Family)))) +
  labs(x = "Indicator species family", y = element_blank()) + 
  theme_classic()+
  coord_flip() +
  guides(fill = FALSE) #To turn off legend so I can plot with plot4
# Adjust y-axis labels to be non-negative
plot1 <- plot1 + scale_y_continuous(labels = function(y) percent(abs(y)))
plot1 # Family %
plot1 <- plot1 + theme(axis.text.y = element_text(size = 8), plot.title = element_text(size = 15))
plot1

######################
# Migratory Strategy #
######################


mig <- TITANSP[,c(3,5)]


# Percentage 
mig2 <- mig %>%
  group_by(Migratory, TITAN_Group) %>%
  summarise(cnt = n()) %>%
  mutate(freq = (cnt/47))
mig3 <- mig2[,c(1,2,4)]


#Bidirectional
plot2 <- ggplot(mig3,aes(x = Migratory, y=ifelse(TITAN_Group == "Sensitive", freq,
                                                 -freq),fill=TITAN_Group), x=Migratory) + 
  geom_bar(width = 0.5, stat="identity", position="identity")+
  labs(title = "c)") +
  theme(axis.text.x = element_text(angle = 90, hjust = 3, vjust = 0.5, size = 15))+
  scale_y_continuous(labels=scales::percent) +
  scale_fill_manual(values=c("brown1","lightslategray")) +
  labs(x = "Migratory strategy", y = element_blank()) + 
  theme_classic()+
  coord_flip() +
  guides(fill = FALSE) #To turn off legend so I can plot with plot6
# Adjust y-axis labels to be non-negative
plot2 <- plot2 + scale_y_continuous(labels = function(y) percent(abs(y)))
plot2 # Migratory %
plot2 <- plot2 + theme(plot.title = element_text(size = 15))
plot2


#########################
# Life History Strategy #
#########################


LH <- TITANSP[,c(3,6)]


# Percentage 
LH2 <- LH %>%
  group_by(Life_History, TITAN_Group) %>%
  summarise(cnt = n()) %>%
  mutate(freq = (cnt/47))
LH3 <- LH2[,c(1,2,4)]


# Bidirectional
plot3 <- ggplot(LH3,aes(x = Life_History, y=ifelse(TITAN_Group == "Sensitive", freq,
                                                   -freq),fill=TITAN_Group), x=Life_History) + 
  geom_bar(width = 0.5, stat="identity", position="identity")+
  labs(title = "e)") +
  theme(axis.text.x = element_text(angle = 90, hjust = 1, vjust = 0.5, size = 15))+
  scale_y_continuous(labels=scales::percent) +
  scale_fill_manual(values=c("brown1","lightslategray")) +
  labs(x = "Life history strategy", y = "Percent of total (N = 47)") + 
  theme_classic()+
  coord_flip()+
  guides(fill = FALSE)
# Adjust y-axis labels to be non-negative
plot3 <- plot3 + scale_y_continuous(labels = function(y) percent(abs(y)))
plot3
plot3 <- plot3 + theme(plot.title = element_text(size = 15))
plot3


########################################
###                                  ###
### Average Thresholds of Categories ###-----------------------------------------
###                                  ###
########################################


# Calculate median thresholds
thresh <- TITANSP[,c(2,3,8)]
# Assess normality for each TITAN group
sensthresh <- filter(thresh, TITAN_Group == "Sensitive")
tolthresh <- filter(thresh, TITAN_Group == "Tolerant")
hist(sensthresh$Threshold)
hist(tolthresh$Threshold)

# Aggregate by median
LH[,c(2,5,6)]
famTG <- aggregate(thresh$Threshold,
                   by=list(thresh$Family,thresh$TITAN_Group),
                   FUN=median)
colnames(famTG)[c(1:3)] = c("Family","TITAN_Group", "Threshold")


#Plot bidirectional bar chart
plot4 <- ggplot(famTG,aes(x=Family, y=ifelse(TITAN_Group == "Sensitive", Threshold,
                                             -Threshold),fill=TITAN_Group), x=Family) + 
  geom_bar(stat="identity", position="identity", show.legend = FALSE)+
  labs(title = "b)") +
  theme(axis.text.x = element_text(angle = 90, hjust = 1, vjust = 0.5, size = 15))+
  scale_fill_manual(values=c("brown1", "lightslategray")) +
  scale_x_discrete(limits = rev(levels(factor(famTG$Family)))) +
  labs(x = element_blank(), y = element_blank()) + # element_blank for double graph
  theme_classic()+
  coord_flip() 
# Adjust y-axis labels to be non-negative
plot4 <- plot4 + scale_y_continuous(labels = function(y) percent(abs(y/100)))
plot4 # Taxonomic thresholds
plot4 <- plot4 + theme(axis.text.y = element_text(size = 8), plot.title = element_text(size = 15))
plot4


#################
### Migratory ###
#################


migt <- TITANSP[,c(3,5,8)]
#migt <- cbind(mig, LH[3])


# Median threshold
migTG <- aggregate(migt$Threshold,
                   by=list(migt$Migratory,LH$TITAN_Group),
                   FUN=median)
colnames(migTG)[c(1:3)] = c("Migratory_Strategy","TITAN_Group", "Threshold")


#Plot bidirectional bar chart
plot5 <- ggplot(migTG,aes(x=Migratory_Strategy, y=ifelse(TITAN_Group == "Sensitive", Threshold,
                                                          -Threshold),fill=TITAN_Group), x=Migratory_Strategy) + 
  geom_bar(width = 0.5, stat="identity", position="identity", show.legend = FALSE)+
  labs(title = "d)") +
  theme(axis.text.x = element_text(angle = 90, hjust = 1, vjust = 0.5, size = 15))+
  scale_fill_manual(values=c("brown1", "lightslategray")) +
  labs(x = element_blank(), y = element_blank()) + 
  theme_classic()+
  coord_flip() 
# Adjust y-axis labels to be non-negative
plot5 <- plot5 + scale_y_continuous(labels = function(y) percent(abs(y/100)))
plot5 # Migratory thresholds
plot5 <- plot5 + theme(plot.title = element_text(size = 15))
plot5


####################
### Life History ###
####################


LH <- TITANSP[,c(3,6,8)]

# Median threshold
LHTG <- aggregate(LH$Threshold,
                  by=list(LH$Life_History,LH$TITAN_Group),
                  FUN=median)
colnames(LHTG)[c(1:3)] = c("Life_History","TITAN_Group", "Threshold")


#Plot bidirectional bar chart
plot6 <- ggplot(LHTG, aes(x = Life_History, 
                           y = ifelse(TITAN_Group == "Sensitive", Threshold, -Threshold), 
                           fill = TITAN_Group)) + 
  geom_bar(width = 0.5, stat = "identity", position = "identity", show.legend = FALSE) +
  labs(title = "f)") +
  labs(fill = "TITAN Group") +
  theme(axis.text.x = element_text(angle = 90, hjust = 1, vjust = 0.5, size = 15)) +
  scale_fill_manual(values = c("brown1", "lightslategray")) +
  labs(x = element_blank(), y = "Median change point (% forest cover)") + 
  theme_classic() +
  coord_flip()
# Adjust y-axis labels to be non-negative
plot6 <- plot6 + scale_y_continuous(labels = function(y) percent(abs(y/100)))
plot6
plot6 <- plot6 + theme(plot.title = element_text(size = 15))
plot6


#############################
### Blank Chart w/ Legend ### Including this to have a legend for the faceted fig.
#############################

library(ggplot2)
library(gridExtra)

# Create a custom legend plot
legend_data <- data.frame(
  category = c("Forest-increasing", "Forest-decreasing"),
  color = c("brown1", "lightslategray")
)
legend_plot <- ggplot(legend_data, aes(x = 0, y = category, color = color)) +
  geom_point(size = 15, shape = 15) +
  geom_text(aes(label = category), hjust = 1.3, nudge_y = c(0.0, 0.0),
            nudge_x = c(0.03, 0.03), color = "black", size = 7) +  # Add text labels
  scale_color_identity() +
  theme_void() #+  # Remove axis and background

# Output the combined plot
#print(legend_plot)


##############################
### Combine plots into one ###
##############################


# Needs to be 1,4,2,5,3,6
plot_grid(plot1, plot4, plot2, plot5, plot3, plot6, BSplot,legend_plot, # and change nrow to 4
          align = "v", ncol = 2, nrow = 4, rel_heights = c(11/32, 6/32, 7/32, 8/32))


##############################
### Plots for Presentation ###--------------------------------------------------
##############################


# Plot mirrored histogram
plot1 <- ggplot(fam3,aes(x = Family, y=ifelse(TITAN_Group == "Sensitive", freq,
                                              -freq),fill=TITAN_Group), x=Family) + 
  geom_bar(stat="identity", position="identity")+
  theme(axis.text.x = element_text(angle = 90, hjust = 1, vjust = 0.5, size = 15))+
  scale_y_continuous(labels=scales::percent) +
  scale_fill_manual(values=c("brown1","lightslategray")) +
  labs(x = element_blank(), y = element_blank()) + 
  theme_classic()+
  coord_flip() 
# Adjust y-axis labels to be non-negative
plot1 <- plot1 + scale_y_continuous(labels = function(y) percent(abs(y)))
plot1 # Family %
plot1 <- plot1 + theme(axis.text.y = element_text(size = 15), plot.title = element_text(size = 15),
                       axis.text.x = element_text(margin = margin(r = 12), size = 20, color = "black"),
                       legend.title = element_text(size = 20), # Adjust legend title size
                       legend.text = element_text(size = 18))
plot1


######################
# Migratory Strategy #
######################


#Bidirectional
plot2 <- ggplot(mig3,aes(x = Migratory, y=ifelse(TITAN_Group == "Sensitive", freq,
                                                 -freq),fill=TITAN_Group), x=Migratory) + 
  geom_bar(width = 0.5, stat="identity", position="identity")+
  theme(axis.text.x = element_text(angle = 90, hjust = 3, vjust = 0.5, size = 15))+
  scale_y_continuous(labels=scales::percent) +
  scale_fill_manual(values=c("brown1","lightslategray")) +
  labs(x = element_blank(), y = element_blank()) + 
  theme_classic()+
  coord_flip()
# Adjust y-axis labels to be non-negative
plot2 <- plot2 + scale_y_continuous(labels = function(y) percent(abs(y)))
plot2 # Migratory %
plot2 <- plot2 + theme(axis.text.y = element_text(size = 15), plot.title = element_text(size = 15),
                       axis.text.x = element_text(margin = margin(r = 12), size = 20, color = "black"),
                       legend.title = element_text(size = 20), # Adjust legend title size
                       legend.text = element_text(size = 18))
plot2


#########################
# Life History Strategy #
#########################


# Bidirectional
plot3 <- ggplot(LH3,aes(x = Life_History, y=ifelse(TITAN_Group == "Sensitive", freq,
                                                   -freq),fill=TITAN_Group), x=Life_History) + 
  geom_bar(width = 0.5, stat="identity", position="identity")+
  theme(axis.text.x = element_text(angle = 90, hjust = 1, vjust = 0.5, size = 15))+
  scale_y_continuous(labels=scales::percent) +
  scale_fill_manual(values=c("brown1","lightslategray")) +
  labs(x = element_blank(), y = element_blank()) + 
  theme_classic()+
  coord_flip()
# Adjust y-axis labels to be non-negative
plot3 <- plot3 + scale_y_continuous(labels = function(y) percent(abs(y)))
plot3
plot3 <- plot3 + theme(axis.text.y = element_text(size = 15), plot.title = element_text(size = 15),
                       axis.text.x = element_text(margin = margin(r = 12), size = 20, color = "black"),
                       legend.title = element_text(size = 20), # Adjust legend title size
                       legend.text = element_text(size = 18))
plot3


########################################
###                                  ###
### Average Thresholds of Categories ###-----------------------------------------
###                                  ###
########################################


#Plot bidirectional bar chart
plot4 <- ggplot(famTG,aes(x=Family, y=ifelse(TITAN_Group == "Sensitive", Threshold,
                                             -Threshold),fill=TITAN_Group), x=Family) + 
  geom_bar(stat="identity", position="identity", show.legend = FALSE)+
  labs(title = "b)") +
  geom_errorbar(aes(x=Family, ymin=ifelse(TITAN_Group == "Sensitive", Threshold-SE,-Threshold-SE),
                    ymax=ifelse(TITAN_Group == "Sensitive", Threshold+SE,-Threshold+SE), 
                    width=0.5)) +
  theme(axis.text.x = element_text(angle = 90, hjust = 1, vjust = 0.5, size = 15))+
  scale_fill_manual(values=c("brown1", "lightslategray")) +
  labs(x = element_blank(), y = element_blank()) + # element_blank for double graph
  theme_classic()+
  coord_flip() 
# Adjust y-axis labels to be non-negative
plot4 <- plot4 + scale_y_continuous(labels = function(y) percent(abs(y/100)))
plot4 # Taxonomic thresholds
plot4 <- plot4 + theme(axis.text.y = element_text(size = 8), plot.title = element_text(size = 15))
plot4


#################
### Migratory ###
#################


#Plot bidirectional bar chart
plot5 <- ggplot(migTot,aes(x=Migratory_Strategy, y=ifelse(TITAN_Group == "Sensitive", Threshold,
                                                          -Threshold),fill=TITAN_Group), x=Migratory_Strategy) + 
  geom_bar(width = 0.5, stat="identity", position="identity", show.legend = FALSE)+
  labs(title = "d)") +
  geom_errorbar(aes(x=Migratory_Strategy, ymin=ifelse(TITAN_Group == "Sensitive", Threshold-SE,-Threshold-SE),
                    ymax=ifelse(TITAN_Group == "Sensitive", Threshold+SE,-Threshold+SE), 
                    width=0.5)) +
  theme(axis.text.x = element_text(angle = 90, hjust = 1, vjust = 0.5, size = 15))+
  scale_fill_manual(values=c("brown1", "lightslategray")) +
  labs(x = element_blank(), y = element_blank()) + 
  theme_classic()+
  coord_flip() 
# Adjust y-axis labels to be non-negative
plot5 <- plot5 + scale_y_continuous(labels = function(y) percent(abs(y/100)))
plot5 # Migratory thresholds
plot5 <- plot5 + theme(plot.title = element_text(size = 15))
plot5


####################
### Life History ###
####################


#Plot bidirectional bar chart
plot6 <- ggplot(LHTot, aes(x = Life_History, 
                           y = ifelse(TITAN_Group == "Sensitive", Threshold, -Threshold), 
                           fill = TITAN_Group)) + 
  geom_bar(width = 0.5, stat = "identity", position = "identity", show.legend = FALSE) +
  labs(title = "f)") +
  labs(fill = "TITAN Group") +
  geom_errorbar(aes(ymin = ifelse(TITAN_Group == "Sensitive", Threshold - SE, -Threshold - SE),
                    ymax = ifelse(TITAN_Group == "Sensitive", Threshold + SE, -Threshold + SE),
                    width = 0.5)) +
  theme(axis.text.x = element_text(angle = 90, hjust = 1, vjust = 0.5, size = 15)) +
  scale_fill_manual(values = c("brown1", "lightslategray")) +
  labs(x = element_blank(), y = "Average %Forest Cover Threshold") + 
  theme_classic() +
  coord_flip()
# Adjust y-axis labels to be non-negative
plot6 <- plot6 + scale_y_continuous(labels = function(y) percent(abs(y/100)))
plot6
plot6 <- plot6 + theme(plot.title = element_text(size = 15))
plot6
