# Supplementary material for: Threshold responses of floating meadow fish communities to floodplain forest cover in the lower Amazon River
Source: Conserv Biol. 2025 Aug 15;39(6):e70110. doi: 10.1111/cobi.70110 (PMC12658946; doi:10.1111/cobi.70110)
Supplement: Supplementary file 6 — Supporting Information [file COBI-39-e70110-s002.R]

###########################################################
###                                                     ###
### Addressing Peer Review Comments for Threshold paper ###
###                                                     ###
###########################################################


# How did the availability of this habitat vary seasonally across the 20 sampled 
# sites? 


# Library
library(dplyr)
library(magrittr)

# Read in habitat data 
abio <- read.csv('abio.csv')
bio <- read.csv('bio.csv')

# Extract columns of interest
hab <- abio[,c(1,3,29)]
unique(hab$lake.system)
table(hab)

# Let's see how macrophyte cover varies seasonally within each lake system
macro <- hab %>%
  group_by(lake.system, season) %>%
  summarise(
    mean_macro_index_2 = mean(macro_index_2, na.rm = TRUE),
    median_macro_index_2 = median(macro_index_2, na.rm = TRUE),
    sd_macro_index_2 = sd(macro_index_2, na.rm = TRUE),
    count = n()
  )
macro <- as.data.frame(macro)
# Trick question!! For the purposes of our study we didn't capture how macro
# cover varies seasonally because we only used one measurement taken during the 
# rising water season (when was this..?) Need to ask Laura Hess


# How were the 369 samples distributed among the seasonal periods?


# Let's see the amount of samples in each season...
table(hab$season)
# ench  sec  vaz 
# 162   81  126 


############################################
### Making a summary table for variables ###
############################################


### Landcover vars ###

# Forest
summary(abio$shrub_forest_system)
#    Min. 1st Qu.  Median    Mean 3rd Qu.    Max. 
#    3.33   10.51   22.53   30.06   47.10   69.98 

# Herbaceous
summary(abio$campo_system)
# Min.   1st Qu.  Median    Mean 3rd Qu.    Max. 
# 23.15   48.20   59.55   59.28   74.54   85.58 

# Open Water
summary(abio$water_lake)
# Min. 1st Qu.  Median    Mean 3rd Qu.    Max. 
# 1.260   3.030   9.280   9.091  12.860  27.390 

# Macrophyte
summary(abio$macro_index_2)
# Min. 1st Qu.  Median    Mean  3rd Qu.    Max. 
# 5.73   13.02   18.88   20.43   24.01   42.18 


### Local vars ###

# Macro richness
summary(abio$macro_rich)
# Min.   1st Qu.  Median    Mean  3rd Qu.  Max. 
# 1.000   1.000   2.000   2.244   3.000   7.000 

# pH
summary(abio$pH)
# Min.   1st Qu.  Median    Mean   3rd Qu.  Max. 
# 3.307   6.530   7.100   6.988   7.600   9.000 

# Depth
summary(abio$depth)
# Min. 1st Qu.  Median    Mean   3rd Qu.  Max. 
# 34.0   130.0   210.0   218.8   290.0   700.0 

# PCNM Axis 2?
# NA

# Conductivity
summary(abio$cond)
# Min.   1st Qu.  Median    Mean  3rd Qu. Max. 
# 27.13   48.40   61.07   63.86   73.33  131.90 

# PCNM Axis 1?

# DO
summary(abio$oxy)
# Min.   1st Qu.  Median    Mean    3rd Qu.    Max. 
# 0.1033  1.6333  3.0067  3.0966  4.3267  7.9800 

# Temp
summary(abio$temp)
# Min.   1st Qu.  Median  Mean   3rd Qu.    Max. 
# 21.57   28.93   29.67   29.85   30.57   33.80 


# Include a supplementary figure showing the frequency distribution of samples 
# along the gradient of vegetation cover, allowing readers to assess how each 
# coverage percentage is represented in the dataset.


forest <- abio$shrub_forest_system
unique(forest)
hist(forest, 
     breaks = 18,                # Number of bins
     col = "forestgreen",            # Color of the bars
     main = "Frequency Distribution of Samples Along Forest Cover Gradient",  # Title
     xlab = "Forest cover gradient (%)",  # X-axis label
     ylab = "Samples")         # Y-axis label
