# Supplementary material for: Threshold responses of floating meadow fish communities to floodplain forest cover in the lower Amazon River
Source: Conserv Biol. 2025 Aug 15;39(6):e70110. doi: 10.1111/cobi.70110 (PMC12658946; doi:10.1111/cobi.70110)
Supplement: Supplementary file 7 — Supporting Information [file COBI-39-e70110-s004.R]

# FOREST COVER TITAN # 

# occurrence > = 3 (Baker and King 2010)

library(tidyverse)
library(foreign)
library(ggplot2)
library(vegan)
library(magrittr)
library(dplyr)
library(data.table)
library("TITAN2")
setwd("~/Documents/Amazonian MS/Data/Spreadsheets")
#Read in fish matrix data
fishmatrix <- readxl::read_excel("bio.titan.xlsx",2)
view(fishmatrix)
#Read in vegetation environmental gradient for analysis
veg <- read_csv("abio.csv") %>% select("shrub_forest_system")
view(veg)


###SUBSET BY SEASON###--------------------------------------------------------------------------------------------------------------


########## ENCHENTE (RISING) ##########

enchbio <- readxl::read_excel("bio.titan.xlsx", 3)
view(enchbio)
#Read in environmental gradient for analysis
vegench <- veg %>% dplyr::slice(1:162)
view(vegench)
options(max.print = 99999) #to be able to see the full results
#Edited TITAN2 function for formal analysis: now, numperm, and nBoot are 1000 in order to 
#increase precision in z scores with less variation between runs. Recommended for formal analysis.
veg.ench.titan <- titan(vegench, enchbio, minSplt = 5, numPerm = 1000, boot = TRUE, nBoot = 1000, 
                        imax = FALSE, ivTot = FALSE, pur.cut = 0.95, rel.cut = 0.95, ncpus = 2, 
                        memory = FALSE)

### ENCHENTE (RISING) RESULTS ###

                              ienv.cp zenv.cp freq maxgrp IndVal zscore      5%    10%    50%    90%     95% purity reliability
Anablepsoides.micropus         47.100  47.100    4      2   7.85   3.45 15.2800 18.520 44.855 47.100 47.1000  0.864       0.600
Anadoras.grypus                 9.680  16.495   15      1  18.59   6.59  9.4200  9.420 15.440 17.550 35.5600  1.000       1.000
Aphyocharax.alburnus            3.330   3.330    3      1  18.80   3.07  3.3300  3.330 15.280 60.850 60.8500  0.649       0.472
Aphyocharax.nattereri          38.010  35.560    4      2   3.66   0.95  9.9400 10.225 35.560 35.560 35.5600  0.617       0.290
Apistogramma.regani            35.560  35.560   52      2  52.40   9.67 22.5300 29.045 35.560 40.460 40.4600  0.997       1.000
Brachyhypopomus.bennetti       35.560  35.560   10      2  10.41   3.49 19.4900 19.490 35.560 60.850 60.8500  0.985       0.916
Brachyhypopomus.pinnicaudatus  35.560  40.460   54      2  36.72   4.98 10.2250 15.280 35.560 40.460 40.4600  0.966       0.972
Brachyhypopomus.walteri        35.560  35.560   10      2  14.41   5.55 19.4900 19.490 35.560 42.610 47.6100  1.000       0.975
Calophysus.macropterus         10.225  10.225    3      1   5.07   2.37  9.9400  9.940 10.225 47.610 47.6100  0.657       0.533
Cichlasoma.amazonarum          63.070  63.070   19      2  31.20   4.95 21.0100 22.530 35.560 63.070 63.0700  0.996       0.984
Colomesus.asellus              10.510  15.440   11      1  15.53   6.31 10.5100 10.510 15.280 15.440 16.4950  0.997       0.990
Crenicichla.reticulata          4.350   4.350    5      1  16.22   6.04  3.3300  4.350  4.350 15.440 47.3550  0.906       0.826
Crenuchus.spilurus             47.100  47.100    3      2   8.33   5.44  3.8145 42.610 44.855 47.100 60.8500  0.947       0.722
Ctenobrycon.spilurus           60.850  60.850   15      2  32.54   8.52 42.6100 47.100 54.230 60.850 60.8500  1.000       0.993
Cyphocharax.spiluropsis        47.355  47.100    3      2   9.38   6.29 42.6100 47.100 47.355 47.610 60.8500  0.953       0.804
Eigenmannia.trilineata          3.330  15.440   39      1  23.42   2.09  3.3300  3.840 16.495 38.010 38.1325  0.892       0.864
Gymnotus.carapo                 3.330  15.440   13      1   9.58   1.35  3.3300  3.330 15.440 54.230 60.8500  0.737       0.727
Hemigrammus.diagonicus         60.850  60.850   21      2  38.44   8.53 40.4600 47.610 54.230 60.850 60.8500  0.997       0.993
Heros.efasciatus               44.855  44.855    6      2   7.42   2.26 10.2250 15.280 35.560 47.100 47.1000  0.861       0.676
Hoplias.malabaricus             4.350   4.350   93      2  46.97   1.73  4.3500  4.350 16.495 66.525 69.9800  0.494       0.864
Hyphessobrycon.callistus        3.330   4.350    6      1  19.17   6.60  3.3300  3.330  4.350 22.530 40.4600  0.920       0.766
Hypoptopoma.gulare             47.355  47.355   15      2  16.83   3.53 15.2800 15.280 47.100 47.355 47.3550  0.613       0.982
Laetacara.curviceps            44.855  44.855    8      2  18.67   7.22 42.6100 42.610 44.855 47.100 47.1000  0.995       0.985
Mesonauta.festivus             40.460  29.045    4      2   3.29   0.73 10.5100 12.895 35.560 40.460 40.4600  0.747       0.308
Mesonauta.insignis             29.045  29.045   14      2  17.63   5.86 22.5300 22.530 35.560 44.855 47.1000  1.000       0.998
Moenkhausia.dichroura          10.510  10.510   11      2   8.35   0.73 10.5100 10.510 35.560 54.230 60.8500  0.530       0.422
Moenkhausia.intermedia          3.330  60.850   55      2  37.67   2.36  4.3500  4.350 15.440 61.960 61.9600  0.287       0.934
Moenkhausia.lepidura           10.510  10.510    6      1   9.58   4.05  4.3500  4.350 10.510 17.550 35.5600  0.968       0.826
Mylossoma.duriventre            3.330   3.840   68      1  69.20   4.72  3.3300  3.330  4.350 35.560 38.0100  0.973       1.000
Odontostilbe.fugitiva          47.610  47.610   51      2  38.69   2.87 17.5500 19.490 47.100 60.850 60.8500  0.855       0.807
Ossancora.punctata              4.350  15.280   15      1  16.05   4.03  4.3500  6.885 15.280 35.560 38.0100  1.000       0.992
Pamphorichthys.sp.             63.070  35.560    4      2   4.75   1.95  9.9400  9.940 35.560 63.070 63.0700  0.814       0.428
Parapteronotus.hasemani         3.330  10.225   11      1  20.85   7.02  4.3500  4.350  9.940 15.440 15.4400  1.000       0.993
Pimelodella.geryi               3.330   3.330    5      1  35.07   7.83  3.3300  3.330  3.330  4.350 22.5300  0.972       0.834
Pimelodus.blochii               9.940   9.940   11      1  16.26   4.58  4.3500  9.420  9.940 10.510 38.0100  0.937       0.891
Plagioscion.squamosissimus      9.940   9.940    3      1   5.78   2.98  4.3500  4.350  9.940 35.560 35.5600  0.801       0.472
Prionobrama.filigera           15.280  15.440   27      1  24.46   5.41 10.5100 15.280 15.360 15.440 47.3550  0.922       0.992
Pterodoras.granulosus           3.330   9.420    8      1  30.81  10.05  3.3300  4.350  4.350  9.420  9.4200  0.998       0.993
Pterygoplichthys.pardalis      63.070  10.510    9      2   7.63   1.63 10.5100 10.510 38.010 63.070 63.0700  0.866       0.585
Pygocentrus.nattereri          42.610  41.535   70      1  45.88   5.36 22.5300 38.010 41.535 42.610 42.6100  1.000       1.000
Pyrrhulina.semifasciata        40.460  40.460    3      2   5.66   3.26 35.5600 35.560 40.460 47.610 60.8500  0.963       0.640
Rhaphiodon.vulpinus            69.980   4.350   14      1  20.03   3.47  4.3500  4.350 19.490 69.980 69.9800  0.461       0.896
Rhytiodus.microlepis           54.230  10.510   19      1  13.04   1.67  9.9400 10.225 18.035 54.230 54.2300  0.740       0.739
Roeboides.affinis              69.980  35.560    5      2   7.14   3.47 22.5300 29.045 35.560 69.980 69.9800  0.993       0.796
Roeboides.myersii               9.420   9.420   31      1  27.31   3.13  4.3500  4.350  9.940 47.610 54.2300  0.933       0.886
Schizodon.fasciatus             3.330   4.350   28      1  47.83   6.90  3.8400  4.350  9.420 18.520 35.5600  1.000       0.997
Serrasalmus.hollandi           10.225  10.225   16      1  24.16   6.85  9.9400  9.940 10.225 10.510 42.8345  0.947       0.987
Serrasalmus.maculatus          15.440  15.440   62      1  55.81  10.86 15.4400 15.440 16.495 17.550 17.5500  1.000       1.000
Steatogenys.elegans             3.330   3.330    3      1  19.58   3.27  3.3300  3.330  4.350 60.850 60.8500  0.715       0.674
Sternopygus.macrurus           15.440  15.440    3      2   2.94   0.71 15.3600 15.440 22.530 35.560 35.5600  0.532       0.079
Synbranchus.madeirae           19.490  19.490   35      2  23.49   2.97  9.9400 10.510 19.490 60.850 63.0700  0.940       0.938
Synbranchus.marmoratus         47.100  15.280   10      1   7.62   1.48 10.5100 10.510 15.360 44.855 47.1000  0.695       0.481
Synbranchus.sp.                 9.420  15.280   19      1  12.56   1.78  4.3500  4.350 15.360 54.230 60.8500  0.550       0.880
Taeniacara.candidi             22.530  22.530   17      2  22.37   7.88 19.4900 19.490 21.010 22.530 35.5600  1.000       1.000
Trachelyopterus.porosus         9.420  15.440   25      1  26.06   6.57  9.4200  9.420 15.440 17.550 17.5500  1.000       1.000
Triportheus.angulatus          42.610  42.610   18      2  29.05   7.39 40.4600 41.535 42.610 60.850 60.8500  0.999       0.999
Acarichthys.heckelii           38.010  38.010    4      2   7.41   4.02 35.5600 35.560 38.010 40.460 40.4600  0.981       0.782
Anchoviella.guianensis          4.350   4.350    4      1  11.27   3.93  4.3500  4.350  9.940 15.440 16.4950  0.983       0.847
Bryconops.sp.                  60.850  54.230    3      2  12.00   6.94 47.1000 47.610 54.230 60.850 60.8500  0.955       0.814
Chaetobranchopsis.orbicularis   6.885   6.885    4      1  15.69   6.73  4.3500  4.350  6.885  9.420 41.5350  0.915       0.817
Cheirodontinae                 63.070  63.070    8      2  19.62   5.46 15.2800 35.560 61.960 63.070 63.0700  0.949       0.910
Cichla.monoculus               29.045  29.045    8      2   8.17   1.72 17.5500 22.530 35.560 38.010 38.0100  0.661       0.649
Ctenobrycon.hauxwellianus      63.070  63.070    9      2  19.77   4.48 15.2800 40.460 42.610 63.070 63.0700  0.928       0.887
Eigenmannia.sp.1               42.610  42.610    5      1   4.07   0.53  9.4200  9.680 22.530 35.560 40.4600  0.473       0.307
Gymnotus.mamiraua              38.010  35.560   12      2  12.73   3.97 17.5500 35.560 38.010 40.460 42.6100  0.903       0.884
Hyphessobrycon.bentosi         17.550  17.550    5      2   4.12   0.71  9.4200  9.940 22.530 47.610 60.8500  0.562       0.230
Moenkhausia.collettii          60.850  60.850    4      2  17.39   8.77 47.6100 47.610 54.230 60.850 60.8500  0.982       0.926
Mylossoma.aureum                3.330   3.330   54      1  72.05   4.91  3.3300  3.330  3.840 35.560 47.6100  0.989       0.986
Triportheus.auritus            22.530  22.530    3      2   4.05   2.04 16.8900 19.490 22.530 47.355 47.6100  0.911       0.305
Aequidens.tetramerus           16.495  16.495    4      1   6.35   3.48 15.4400 15.440 16.495 17.550 17.5500  0.984       0.692
Astronotus.crassipinnis         9.940   9.940    6      1  17.20   8.84  4.3500  9.420  9.940 10.225 15.4400  0.999       0.969
Brachyhypopomus.beebei         15.440  17.550   24      1  29.33   8.66 15.2800 15.360 15.440 17.550 17.5500  0.999       1.000
Cheirodon.sp.                  42.610  42.610   19      2  25.16   5.29 41.5350 42.610 47.100 54.230 60.8500  0.970       0.981
Hemigrammus.boesemani          60.850  60.850    3      2  13.04   7.63  3.3300 47.610 54.230 60.850 60.8500  0.941       0.780
Hemigrammus.gr.boesemani       44.855  42.610    5      2  10.39   4.95 42.6100 42.610 47.100 63.070 63.0700  0.979       0.889
Hemigrammus.rodwayi             3.330   3.330    8      1  35.48   5.10  3.3300  3.330  9.420 38.255 61.9600  0.896       0.846
Hoplosternum.littorale         44.855  44.855    6      2  12.97   5.86 35.5600 38.010 42.610 47.100 47.1000  0.997       0.962
Hyphessobrycon.sp.3            47.610  47.355    8      2  12.18   4.06  4.3500  4.350 47.355 47.610 54.2300  0.746       0.878
Hypostomus.emarginatus          3.840   9.940    4      1   8.11   3.67  3.3300  3.330  9.940 47.100 47.6100  0.869       0.685
Lepidosiren.paradoxa           60.850  60.850    5      2   7.19   1.80  4.3500  4.350 21.010 61.960 63.0700  0.620       0.450
Metynnis.argenteus              4.350  10.510    3      1   4.27   1.77  4.3500  4.350 10.510 60.850 60.8500  0.673       0.553
Moenkhausia.gracilima          35.560  29.045   10      2  12.18   4.25  3.3300 22.530 35.560 35.560 35.5600  0.904       0.983
Myleus.rubripinnis             60.850  60.850    3      2   4.16   0.81 10.5100 10.510 16.495 60.850 60.8500  0.432       0.265
Pellona.flavipinnis            35.560  35.560   11      2  13.15   3.79 15.4400 22.530 35.560 35.560 40.4600  0.926       0.881
Potamorhina.altamazonica        3.330   3.330   10      1  34.82   4.00  3.3300  3.330 36.785 63.070 63.0700  0.511       0.926
Pristobrycon.sp.               60.850  15.280    3      2   2.63   0.41 12.8950 15.280 35.560 60.850 60.8500  0.676       0.236
Pterolebias.longipinnis        60.850  16.495   12      2  10.06   2.39 15.4400 16.495 42.610 60.850 63.0700  0.938       0.846
Satanoperca.jurupari           29.045  22.530    5      2   6.85   3.37 22.5300 22.530 35.560 35.560 35.5600  0.993       0.798
Triportheus.albus               4.350  40.460    4      1   3.60   0.65  4.3500  4.350 15.280 40.460 40.4600  0.667       0.306
                                z.median filter
Anablepsoides.micropus         3.731836      0
Anadoras.grypus                7.129201      1
Aphyocharax.alburnus           3.571275      0
Aphyocharax.nattereri          1.787400      0
Apistogramma.regani            9.811812      2
Brachyhypopomus.bennetti       4.391371      0
Brachyhypopomus.pinnicaudatus  5.062172      2
Brachyhypopomus.walteri        5.063986      2
Calophysus.macropterus         3.218696      0
Cichlasoma.amazonarum          5.718757      2
Colomesus.asellus              7.140929      1
Crenicichla.reticulata         5.766606      0
Crenuchus.spilurus             5.036069      0
Ctenobrycon.spilurus           8.481427      2
Cyphocharax.spiluropsis        5.964211      0
Eigenmannia.trilineata         2.987516      0
Gymnotus.carapo                3.761548      0
Hemigrammus.diagonicus         7.395136      2
Heros.efasciatus               2.873352      0
Hoplias.malabaricus            2.911215      0
Hyphessobrycon.callistus       5.419668      0
Hypoptopoma.gulare             4.685953      0
Laetacara.curviceps            7.652483      2
Mesonauta.festivus             1.851407      0
Mesonauta.insignis             6.548251      2
Moenkhausia.dichroura         -1.294911      0
Moenkhausia.intermedia         3.986673      0
Moenkhausia.lepidura           5.060913      0
Mylossoma.duriventre           5.698296      1
Odontostilbe.fugitiva          3.039337      0
Ossancora.punctata             5.031373      1
Pamphorichthys.sp.             2.446837      0
Parapteronotus.hasemani        8.207368      1
Pimelodella.geryi              7.777967      0
Pimelodus.blochii              4.826993      0
Plagioscion.squamosissimus     3.018269      0
Prionobrama.filigera           5.555929      0
Pterodoras.granulosus         11.196770      1
Pterygoplichthys.pardalis      2.470943      0
Pygocentrus.nattereri          5.744739      1
Pyrrhulina.semifasciata        3.541738      0
Rhaphiodon.vulpinus            4.272954      0
Rhytiodus.microlepis           2.686003      0
Roeboides.affinis              3.900374      0
Roeboides.myersii              3.662089      0
Schizodon.fasciatus            7.013427      1
Serrasalmus.hollandi           7.073544      0
Serrasalmus.maculatus         10.569582      1
Steatogenys.elegans            3.902470      0
Sternopygus.macrurus           1.199282      0
Synbranchus.madeirae           3.803221      0
Synbranchus.marmoratus         1.976782      0
Synbranchus.sp.                3.548668      0
Taeniacara.candidi             7.373139      2
Trachelyopterus.porosus        7.188739      1
Triportheus.angulatus          7.609801      2
Acarichthys.heckelii           4.225896      0
Anchoviella.guianensis         5.239223      0
Bryconops.sp.                  7.039731      0
Chaetobranchopsis.orbicularis  6.654370      0
Cheirodontinae                 5.022693      0
Cichla.monoculus               2.312498      0
Ctenobrycon.hauxwellianus      5.097151      0
Eigenmannia.sp.1               1.657235      0
Gymnotus.mamiraua              4.130090      0
Hyphessobrycon.bentosi         1.535945      0
Moenkhausia.collettii          8.516948      0
Mylossoma.aureum               5.522816      1
Triportheus.auritus            2.160778      0
Aequidens.tetramerus           3.537243      0
Astronotus.crassipinnis        7.308007      1
Brachyhypopomus.beebei         8.593902      1
Cheirodon.sp.                  5.487247      2
Hemigrammus.boesemani          6.914321      0
Hemigrammus.gr.boesemani       5.744930      0
Hemigrammus.rodwayi            4.762424      0
Hoplosternum.littorale         6.516466      2
Hyphessobrycon.sp.3            4.485636      0
Hypostomus.emarginatus         4.589686      0
Lepidosiren.paradoxa           2.522812      0
Metynnis.argenteus             3.342758      0
Moenkhausia.gracilima          4.799791      0
Myleus.rubripinnis             2.084046      0
Pellona.flavipinnis            3.512875      0
Potamorhina.altamazonica       5.196824      0
Pristobrycon.sp.               1.602765      0
Pterolebias.longipinnis        3.787289      0
Satanoperca.jurupari           3.651768      0
Triportheus.albus              1.663156      0
          cp   0.05   0.10   0.50   0.90   0.95
sumz-  15.44  6.885  9.420 15.440 16.495 16.495
sumz+  22.53 22.530 29.045 35.560 47.100 47.610
fsumz- 15.44  9.940 15.280 16.495 17.550 17.550
fsumz+ 35.56 22.530 29.045 38.010 42.610 44.855

#Proportion of pure and reliable taxa = 0.2809

#VISUALIZE RESULTS
#Plots for community shifts
plot_sumz_density(veg.ench.titan, xlabel = "Vegetative Cover Gradient (%)")
#Plots for individual indicator taxa
plot_taxa_ridges(veg.ench.titan, axis.text.y = 8,
                 axis.text.x = 8,
                 xlabel = "Vegetative Cover Gradient (%)", 
                 ylabel = "Fish Taxa")
#There are 25 indicator taxa of 90 possible for plotting
#Number of Decreasers = 13
#Number of Increasers = 12


########## SECA (DRY) ##########

secbio <- readxl::read_excel("bio.titan.xlsx", 4) #Read in the sheet with seca season fish abundance >=3
view(secbio) 
vegsec <- veg %>% dplyr::slice(163:243) #To select the same amount of rows as are in the specified season
view(vegsec)
options(max.print = 99999) #to be able to see the full results
veg.sec.titan <- titan(vegsec, secbio, minSplt = 5, numPerm = 1000, 
                       boot = TRUE, nBoot = 1000, imax = FALSE, ivTot = FALSE, 
                       pur.cut = 0.95, rel.cut = 0.95, ncpus = 2, memory = FALSE)

### SECA RESULTS ###
                                ienv.cp zenv.cp freq maxgrp IndVal zscore       5%    10%     50%     90%      95% purity reliability
Acaronia.nassa                   69.980  69.980    5      2  58.46   8.34 35.56000 54.230 63.0700 69.9800 69.98000  0.991       0.889
Agamyxis.pectinifrons            15.440  15.440    3      2   5.26   0.40 15.35600 15.440 21.0100 47.3550 47.61000  0.366       0.180
Apistogramma.regani              63.070  63.070   21      2  57.15   6.23 15.44000 17.550 61.9600 63.0700 69.98000  1.000       0.998
Brachyhypopomus.pinnicaudatus    15.440  15.440    6      2  10.53   1.13 15.36000 15.360 21.0100 42.8345 47.10000  0.520       0.219
Brachyhypopomus.walteri          69.980  69.980    3      2  38.17   5.89 34.27900 41.535 63.0700 69.9800 69.98000  0.950       0.667
Bunocephalus.coracoideus         47.355  47.355    5      2  10.58   1.52 15.44000 15.440 35.5600 47.3550 47.61000  0.872       0.433
Cichlasoma.amazonarum            22.530  22.530    8      2  14.47   2.15 15.36000 15.440 22.5300 54.2300 60.85000  0.951       0.690
Colomesus.asellus                16.495  16.495    5      1  17.86   4.75 12.89500 12.895 15.4400 17.5500 17.55000  0.989       0.898
Crenicichla.saxatilis            69.980  38.010    4      2  12.12   3.08 35.56000 35.560 38.0100 69.9800 69.98000  0.975       0.690
Ctenobrycon.spilurus             15.280  15.280    7      2  11.67   0.89 12.89500 15.280 38.0100 63.0700 69.98000  0.739       0.390
Cyphocharax.spiluropsis          54.230  54.230   20      2  75.15   9.58 41.53500 41.535 47.6100 60.8500 60.85000  1.000       1.000
Eigenmannia.limbata              15.440  15.440    4      2   7.41   0.88 15.44000 15.440 18.5200 42.6100 47.35500  0.436       0.180
Eigenmannia.macrops               9.420   9.420    5      1  18.39   2.46  3.33000  6.375  9.9400 35.5600 47.35500  0.861       0.602
Eigenmannia.trilineata           63.070  63.070   35      2  34.81   0.28 15.44000 17.550 60.8500 66.5250 69.98000  0.424       0.450
Gymnotus.carapo                  18.520  18.520    5      2  10.42   1.84 17.55000 18.520 29.0450 38.0100 44.86775  0.805       0.398
Hemigrammus.diagonicus           63.070  63.070    8      2  32.92   5.60 19.49000 42.610 61.9600 66.5250 69.98000  0.994       0.939
Heros.efasciatus                 66.525  66.525   13      2  55.99   5.14 18.47150 18.520 66.5250 69.9800 69.98000  0.994       0.991
Hoplias.malabaricus              63.070  63.070   31      2  48.49   2.33  9.94000 15.360 47.6100 66.5250 69.98000  0.853       0.804
Hyphessobrycon.callistus         69.980  69.980    4      2  59.80   9.08 44.85500 47.100 66.5250 69.9800 69.98000  0.988       0.871
Hypoptopoma.gulare                9.680   9.680   15      1  61.98   8.59  9.42000  9.654  9.9400 10.2250 10.22500  0.996       0.999
Laetacara.curviceps              69.980  44.855    5      2  20.83   5.34 42.61000 42.610 44.8550 66.5250 69.98000  0.992       0.909
Leporinus.fasciatus              69.980  63.070    3      2  24.12   5.41 42.61000 47.100 63.0700 69.9800 69.98000  0.951       0.739
Mesonauta.festivus               69.980  35.560    6      2  12.34   1.81  3.33000 22.530 39.7725 69.9800 69.98000  0.794       0.628
Mesonauta.insignis               66.525  54.230   30      2  49.96   4.29 18.52000 22.530 47.6100 66.5250 69.98000  0.986       0.960
Moenkhausia.dichroura            61.960  61.960   12      2  37.73   4.90 16.49500 40.460 61.9600 63.0700 63.07000  0.924       0.893
Moenkhausia.intermedia            3.330   3.330    6      1  34.68   4.44  3.33000  3.330 15.3600 63.0700 63.24275  0.636       0.876
Moenkhausia.melogramma           63.070  63.070   10      2  69.24  11.69 44.85500 54.567 61.9600 63.0700 63.07000  1.000       0.998
Moenkhausia.oligolepis           69.980  38.010    3      2   9.09   2.44  9.42000 35.560 38.0100 69.9800 69.98000  0.930       0.516
Mylossoma.duriventre              6.375   6.375    6      1  25.77   3.14  3.33000  3.330  9.4200 35.5600 40.46000  0.873       0.614
Odontostilbe.fugitiva            69.980  40.460   29      2  48.29   3.38 16.49500 38.010 41.5350 66.5250 69.98000  0.984       0.937
Pamphorichthys.sp.               69.980  69.980    7      2  56.30   7.87 41.53500 42.610 63.0700 69.9800 69.98000  0.998       0.981
Pimelodella.geryi                 9.680   9.940    5      1  20.18   4.07  3.33000  9.420  9.4200 22.5300 45.20950  0.928       0.745
Pimelodus.blochii                69.980  12.895    8      1  13.92   1.40  6.37500  9.940 12.8950 66.5250 69.98000  0.588       0.686
Plagioscion.squamosissimus        6.375  18.520    9      1  22.07   4.18  3.33000  3.330 17.5500 21.0100 66.52500  0.913       0.965
Prionobrama.filigera             66.525  69.980   27      2  65.73   4.58  9.42000  9.420 66.5250 69.9800 69.98000  0.746       0.924
Pterophyllum.scalare             29.045  29.045    3      2   7.14   1.63 22.45400 29.045 35.5600 41.5350 42.61000  0.845       0.206
Pygocentrus.nattereri            69.980  19.490    8      2  13.93   1.86 18.52000 18.520 29.0450 69.9800 69.98000  0.723       0.650
Pyrrhulina.semifasciata          69.980  69.980    5      2  38.84   5.28 18.52000 19.490 63.0700 69.9800 69.98000  0.931       0.657
Rhaphiodon.vulpinus              35.560  35.560    3      1   7.32   1.78  9.42000  9.940 19.4900 35.5600 38.01000  0.849       0.199
Roeboides.affinis                21.010  21.010   19      1  38.86   4.98 21.01000 21.010 21.0100 35.5600 38.01000  0.993       0.998
Roeboides.myersii                47.610  35.560   11      1  16.15   1.84 15.28000 15.360 35.5600 54.2300 54.23000  0.677       0.610
Schizodon.fasciatus               9.680  17.550   16      1  34.51   5.37  9.42000  9.420 15.4400 19.5450 35.56000  1.000       0.984
Serrasalmus.maculatus            63.070  63.070    7      2  26.80   3.24  3.33000  6.375 61.9600 66.5250 69.98000  0.701       0.601
Steatogenys.elegans               9.680   9.680    6      1  40.49   7.79  9.42000  9.420  9.6800  9.9400 17.55000  1.000       0.965
Sternopygus.macrurus             54.230  60.850   13      1  20.00   1.56  9.94000 10.225 18.5200 54.2300 54.23000  0.797       0.657
Synbranchus.madeirae             22.530  22.530    7      2  16.28   3.46 21.01000 21.010 35.5600 66.5250 69.98000  0.990       0.834
Trachelyopterus.galeatus         63.070  54.230    3      2   9.30   2.03 22.45400 29.045 54.2300 63.0700 63.07000  0.923       0.461
Trachelyopterus.porosus          54.230  60.850   13      1  20.00   1.62 10.51000 15.360 40.4600 54.2300 54.23000  0.573       0.632
Triportheus.angulatus            35.560  29.045    7      2  16.67   3.90 22.53000 29.045 35.5600 42.6100 47.35500  0.995       0.869
Anchoviella.guianensis            6.375  19.490    6      1  17.65   4.37  3.33000  3.330 17.5500 21.0100 21.01000  0.994       0.920
Apistogramma.sp.                  9.940   9.940   19      1  29.33   1.94  9.42000  9.420 41.5350 54.2300 54.23000  0.493       0.891
Apistogramma.sp.1                66.525  66.525    5      2  30.30   3.76 18.52000 18.520 63.0700 69.9800 69.98000  0.973       0.678
Brachyhypopomus.brevirostris     35.560  35.560    6      2  16.67   3.22 29.04500 29.045 35.5600 42.6100 44.85500  0.991       0.780
Brachyhypopomus.cf.brevirostris  42.610  42.610    4      2  13.79   3.53 39.08500 40.460 41.5350 42.6100 42.61000  0.989       0.732
Brachyhypopomus.sp.1             47.355  35.560    3      2   8.57   2.31 22.53000 29.045 42.6100 47.6100 47.61000  0.945       0.420
Chaetobranchus.flavescens        15.360  15.440    4      1  10.96   2.29  3.33000  3.330 15.3600 54.2300 60.85000  0.807       0.579
Cheirodontops.cf.geayi           42.610  42.610    3      2  10.71   3.12 34.25300 41.535 42.6100 60.8500 60.85000  0.949       0.654
Cichla.monoculus                  3.330  60.850    6      2  10.38   0.77  3.33000  3.330 35.5600 60.8500 60.85000  0.559       0.463
Crenicichla.labrina              69.980  60.850    4      2   9.13   1.25 10.51000 12.895 54.2300 69.9800 69.98000  0.766       0.427
Ctenobrycon.hauxwellianus        41.535  41.535   23      2  38.26   3.82 19.49000 29.045 41.5350 41.5350 47.10000  0.919       0.950
Eigenmannia.humboldtii            9.940  35.560    4      1   9.76   2.08  9.94000  9.940 19.4900 38.0100 38.01000  0.850       0.392
Eigenmannia.virescens            35.560  35.560   19      1  38.78   4.35 15.44000 35.560 38.0100 39.0850 40.46000  1.000       0.999
Farlowella.sp.1                  15.280  15.280    8      1  24.65   4.69 10.51000 12.895 15.2800 15.4400 35.56000  0.973       0.854
Gephyrocharax.cf.sinuensis       60.850  60.850    4      2  17.66   4.05 29.04500 35.560 54.2300 60.8500 60.85000  0.974       0.724
Hemigrammus.cf.levis             66.525  66.525   17      2  32.72   1.49  3.33000  6.375 42.6100 69.9800 69.98000  0.614       0.674
Hemigrammus.lunatus              42.610  42.610    3      2   7.03   1.19  9.94000  9.940 41.5350 60.8500 60.85000  0.665       0.343
Hemiodontichthys.acipenserinus    9.940  17.550    5      1  10.69   1.96  9.42000  9.940 17.5500 40.4600 47.35500  0.862       0.496
Hyphessobrycon.sp.1              41.535  35.560   11      2  20.87   2.77 16.49500 16.495 35.5600 41.5350 42.61000  0.974       0.914
Hypopygus.cf.ortegai              9.420   9.420    3      1  27.27   7.54  9.42000  9.420  9.6800  9.9400  9.94000  0.948       0.780
Hypostomus.sp.                   10.510  18.520   15      1  31.97   5.44  9.94000  9.940 18.5200 18.6170 19.49000  0.987       0.986
Leporinus.cf.fasciatus            3.330   3.330    3      1  17.67   1.88  3.33000  3.330  9.4200 47.3550 47.61000  0.725       0.316
Micropoecilia.sp.                 3.330  17.550   11      1  11.95   0.42  3.33000  6.375 18.5200 60.8500 69.98000  0.505       0.458
Moenkhausia.collettii            41.535  41.535    7      2  23.33   5.49 40.46000 40.460 42.6100 60.8500 60.85000  1.000       0.976
Moenkhausia.sp.1                 42.610  42.610    3      2  10.34   3.09 34.25300 40.460 42.6100 42.6100 47.35500  0.949       0.559
Mylossoma.aureum                  6.375   6.375    6      1  43.10   6.19  3.33000  3.330  6.3750 35.5600 47.35500  0.872       0.809
Mylossoma.sp.                     3.330  17.550    8      1  25.00   5.78  6.22275  9.420 17.5500 19.4900 19.49000  0.999       0.985
Nannostomus.unifasciatus         69.980  61.960    3      2  25.00   8.27 53.65675 60.850 63.0700 69.9800 69.98000  0.953       0.812
Parapteronotus.cf.hasemani        9.680   9.680    7      1  30.40   4.95  9.42000  9.420  9.9400 17.5500 18.52000  0.985       0.917
Prionobrama.sp.2                 47.610  35.560    4      1   6.28   0.51  9.94000  9.940 18.5200 42.6100 47.61000  0.597       0.218
Pyrrhulina.sp.                   22.530  22.530    6      2  13.64   2.69 19.49000 21.010 35.5600 66.5250 69.98000  0.985       0.714
Rineloricaria.sp.1               15.280  15.280    7      2  11.67   1.19 12.89500 15.280 17.5500 47.6100 47.61000  0.676       0.327
Roeboides.sp.                    10.225  10.225    4      1  15.95   3.41  9.94000  9.940 10.2250 42.8345 47.61000  0.857       0.610
Serrapinnus.sp.                  44.855  44.855    3      1   5.26   0.39 15.28000 15.280 38.5475 42.6100 42.61000  0.295       0.200
Serrasalmus.rhombeus              3.330   3.330    4      1  14.34   1.02  3.33000  3.330 16.4950 47.6100 47.61000  0.566       0.462
Serrasalmus.sp.                  54.230  54.230    6      2  28.57   5.96 35.56000 47.610 54.2300 54.2300 54.23000  1.000       0.943
Trachydoras.microstomus           9.420   9.420    4      1  28.98   7.24  9.42000  9.420  9.9400 10.2250 10.51000  0.983       0.901
Trachydoras.nattereri            54.230  35.560    5      1   6.92   0.47 10.22500 16.495 35.5600 47.3550 47.61000  0.628       0.233
Trachydoras.steindachneri        10.225  10.510    7      1  38.89   9.27  9.68000  9.680  9.9400 10.5100 10.51000  0.999       0.996
Triportheus.auritus              35.560  35.560    4      1   9.30   2.06 18.52000 18.520 35.5600 38.0100 38.01000  0.555       0.275
                                  z.median filter
Acaronia.nassa                   7.736187      0
Agamyxis.pectinifrons            1.356287      0
Apistogramma.regani              5.624609      2
Brachyhypopomus.pinnicaudatus    1.571999      0
Brachyhypopomus.walteri          5.070119      0
Bunocephalus.coracoideus         2.246791      0
Cichlasoma.amazonarum            2.829114      0
Colomesus.asellus                4.974779      0
Crenicichla.saxatilis            3.683059      0
Ctenobrycon.spilurus             1.750229      0
Cyphocharax.spiluropsis         10.381030      2
Eigenmannia.limbata              1.373742      0
Eigenmannia.macrops              3.464285      0
Eigenmannia.trilineata           1.645671      0
Gymnotus.carapo                  2.177566      0
Hemigrammus.diagonicus           5.925494      0
Heros.efasciatus                 5.404625      2
Hoplias.malabaricus              3.113008      0
Hyphessobrycon.callistus         8.548536      0
Hypoptopoma.gulare               9.396082      1
Laetacara.curviceps              5.783817      0
Leporinus.fasciatus              5.712631      0
Mesonauta.festivus               2.688974      0
Mesonauta.insignis               4.955691      2
Moenkhausia.dichroura            4.895369      0
Moenkhausia.intermedia           4.878110      0
Moenkhausia.melogramma          10.225990      2
Moenkhausia.oligolepis           3.036814      0
Mylossoma.duriventre             3.183058      0
Odontostilbe.fugitiva            3.987736      0
Pamphorichthys.sp.               7.484583      2
Pimelodella.geryi                4.854861      0
Pimelodus.blochii                3.028568      0
Plagioscion.squamosissimus       5.376251      0
Prionobrama.filigera             4.441606      0
Pterophyllum.scalare             1.818558      0
Pygocentrus.nattereri            2.591403      0
Pyrrhulina.semifasciata          4.419675      0
Rhaphiodon.vulpinus              1.733463      0
Roeboides.affinis                5.664023      1
Roeboides.myersii                2.348086      0
Schizodon.fasciatus              5.832277      1
Serrasalmus.maculatus            2.837255      0
Steatogenys.elegans              8.401193      1
Sternopygus.macrurus             2.402327      0
Synbranchus.madeirae             3.692101      0
Trachelyopterus.galeatus         2.809301      0
Trachelyopterus.porosus          2.335440      0
Triportheus.angulatus            3.879712      0
Anchoviella.guianensis           4.820139      0
Apistogramma.sp.                 3.527979      0
Apistogramma.sp.1                4.106178      0
Brachyhypopomus.brevirostris     3.179443      0
Brachyhypopomus.cf.brevirostris  3.444762      0
Brachyhypopomus.sp.1             2.365648      0
Chaetobranchus.flavescens        3.306589      0
Cheirodontops.cf.geayi           3.575809      0
Cichla.monoculus                 2.275331      0
Crenicichla.labrina              2.461488      0
Ctenobrycon.hauxwellianus        4.008111      0
Eigenmannia.humboldtii           2.238872      0
Eigenmannia.virescens            4.393730      1
Farlowella.sp.1                  4.902495      0
Gephyrocharax.cf.sinuensis       4.421730      0
Hemigrammus.cf.levis             2.868008      0
Hemigrammus.lunatus              2.040064      0
Hemiodontichthys.acipenserinus   2.465658      0
Hyphessobrycon.sp.1              3.431103      0
Hypopygus.cf.ortegai             6.690643      0
Hypostomus.sp.                   5.904887      1
Leporinus.cf.fasciatus           2.390685      0
Micropoecilia.sp.                2.051624      0
Moenkhausia.collettii            6.203131      2
Moenkhausia.sp.1                 2.943641      0
Mylossoma.aureum                 5.935796      0
Mylossoma.sp.                    6.220587      1
Nannostomus.unifasciatus         7.826121      0
Parapteronotus.cf.hasemani       5.813720      0
Prionobrama.sp.2                 1.402496      0
Pyrrhulina.sp.                   3.245346      0
Rineloricaria.sp.1               1.770373      0
Roeboides.sp.                    3.949459      0
Serrapinnus.sp.                  1.476107      0
Serrasalmus.rhombeus             2.436835      0
Serrasalmus.sp.                  6.563909      0
Trachydoras.microstomus          7.338142      0
Trachydoras.nattereri            1.512606      0
Trachydoras.steindachneri        9.743304      1
Triportheus.auritus              1.983035      0
          cp   0.05  0.10   0.50  0.90   0.95
sumz-   9.68  9.680  9.68 10.225 18.52 20.040
sumz+  69.98 35.560 38.01 54.230 69.98 69.980
fsumz-  9.68  9.680  9.68 10.225 20.04 21.010
fsumz+ 63.07 41.535 42.61 54.230 63.07 66.525

#Proportion of pure and reliable taxa = 0.1685

#VISUALIZE RESULTS
#Plots for community shifts
plot_sumz_density(veg.sec.titan, xlabel = "Vegetative Cover Gradient (%)")
#Plots for individual indicator taxa
plot_taxa_ridges(veg.sec.titan, axis.text.y = 8,
                 axis.text.x = 8,
                 xlabel = "Vegetative Cover Gradient (%)", 
                 ylabel = "Fish Taxa")
#There are 15 indicator taxa of 90 possible for plotting
#Number of Decreasers = 8
#Number of Increasers = 7


########## VAZANTE (FALLING) ##########


vazbio <- readxl::read_excel("bio.titan.xlsx", 5) #Read in the sheet with vaz season fish abundance >=3
view(vazbio) #Does the number count of rows match?
vegvaz <- veg %>% dplyr::slice(244:369) #To select the same amount of rows as are in the specified season
view(vegvaz)
options(max.print = 99999) #to be able to see the full results
veg.vaz.titan <- titan(vegvaz, vazbio, minSplt = 5, numPerm = 1000, 
                       boot = TRUE, nBoot = 1000, imax = FALSE, 
                       ivTot = FALSE, pur.cut = 0.95, rel.cut = 0.95, 
                       ncpus = 2, memory = FALSE)


### VAZANTE RESULTS ###

                              ienv.cp zenv.cp freq maxgrp IndVal zscore       5%    10%     50%     90%     95% purity reliability
Acaronia.nassa                 60.850  60.850    4      2  14.45   5.11  9.94000 10.225 54.2300 60.8500 60.8500  0.858       0.805
Ageneiosus.piperatus           69.980  10.510    5      1   8.33   2.04  6.88500  9.420 10.5100 69.9800 69.9800  0.600       0.775
Aphyocharax.nattereri           3.840  10.510    3      1   7.82   3.26  3.33000  3.330 10.5100 22.5300 22.5300  0.876       0.481
Apistogramma.regani            66.525   9.680   63      1  49.18   2.65  3.84000  4.350  9.9400 66.5250 66.5250  0.735       0.957
Brachyhypopomus.bennetti       69.980  54.230    4      2  13.82   5.08 29.04500 35.560 60.8500 66.8705 69.9800  0.982       0.817
Brachyhypopomus.pinnicaudatus   3.330   3.330   41      1  61.18   3.47  3.33000  3.840  9.4200 47.1000 47.3550  0.981       0.960
Brachyhypopomus.walteri        69.980  47.610   11      2  34.81   8.76 47.61000 47.610 54.2300 69.9800 69.9800  1.000       0.997
Cichlasoma.amazonarum          15.440  15.440   13      2  15.66   3.12 15.36000 15.360 17.5500 35.5600 54.2300  0.994       0.936
Crenicichla.regani             69.980  35.560    6      2  11.54   4.34 29.04500 29.045 35.5600 54.2300 66.5250  0.998       0.923
Crenicichla.saxatilis          54.230  54.230   10      2  21.49   4.66  4.35000  6.885 47.6100 60.8500 60.8500  0.791       0.964
Ctenobrycon.spilurus           38.010  38.010   30      2  27.99   3.25 35.56000 35.560 40.4600 47.6100 60.8500  0.862       0.926
Cyphocharax.spiluropsis        19.490  19.490   16      2  21.49   3.54 17.55000 18.520 19.4900 40.4600 47.6100  0.991       0.980
Eigenmannia.limbata            47.100  47.100    3      2   6.14   2.34 15.28000 15.280 43.7800 47.6100 47.6100  0.842       0.400
Eigenmannia.trilineata          3.840  61.960   70      1  58.41   3.57  3.84000  3.840 43.7800 61.9600 63.0700  0.673       1.000
Gymnotus.carapo                15.440  16.495    5      1   7.94   2.48  9.68000  9.940 15.4400 19.4900 40.4600  0.915       0.665
Hemigrammus.diagonicus         19.490  19.490   12      1  14.43   3.11 10.51000 10.510 18.5200 21.0100 23.1815  0.937       0.875
Hoplias.malabaricus             3.330  35.560   40      2  31.57   3.56 10.51000 15.440 38.0100 54.2300 60.8500  0.911       0.865
Hyphessobrycon.eques           60.850  60.850    7      2  15.12   3.72  9.42000  9.680 60.8500 63.0700 69.9800  0.755       0.797
Hypoptopoma.gulare              4.350   4.350    4      1  11.90   1.95  4.35000  4.350  9.4200 47.6100 47.6100  0.500       0.694
Laetacara.curviceps            15.440  15.440   16      2  15.25   2.02  3.84000 15.280 19.4900 40.4600 43.7800  0.760       0.740
Leporinus.fasciatus            35.560  35.560    6      2   9.07   2.62  4.35000  6.885 35.5600 47.6100 47.6100  0.800       0.785
Mesonauta.festivus             22.530  22.530   25      2  24.51   2.74  3.33000  4.350 22.5300 35.5600 40.4600  0.768       0.895
Mesonauta.insignis             60.850  60.850   14      2  15.50   1.46 10.51000 15.440 35.5600 60.8500 60.8500  0.645       0.526
Moenkhausia.dichroura           9.940   9.940    4      1  14.32   5.11  4.35000  9.420  9.9400 10.5100 47.6100  0.890       0.769
Moenkhausia.melogramma         38.010  38.010    7      2  13.84   4.26 35.56000 35.560 40.4600 60.8500 60.8500  0.992       0.945
Odontostilbe.fugitiva          10.510  12.895   31      1  47.72   7.51  9.94000 10.510 12.8950 15.2800 15.2800  0.998       1.000
Ossancora.punctata              9.940  10.225   25      1  47.05   8.15  9.42000  9.940 10.2250 10.2250 10.5100  0.988       1.000
Pamphorichthys.sp.              3.840  21.010   15      1  21.36   5.16  3.84000  9.680 19.4900 22.5300 29.0450  1.000       1.000
Parapteronotus.hasemani        15.280  15.280    3      2   3.33   0.28  9.29325 15.280 19.4900 47.1000 47.1000  0.398       0.098
Pimelodella.cristata           40.460  40.460    3      2   7.32   3.00  6.88500 35.560 40.4600 47.6100 47.6100  0.949       0.621
Prionobrama.filigera            4.350   6.885   48      1  63.65   4.88  3.84000  3.840  6.8850 22.5300 54.2300  0.977       0.975
Pterodoras.granulosus           9.940   9.940    3      1  14.29   7.24  9.42000  9.680  9.9400 10.5100 10.5100  0.953       0.800
Pygocentrus.nattereri          29.045  35.560    5      1   6.94   1.81 17.55000 19.490 22.5300 29.0450 35.5600  0.616       0.431
Pyrrhulina.semifasciata        54.230  54.230   12      2  29.17   6.59 35.56000 35.560 54.2300 60.8500 60.8500  0.996       0.981
Rhamphichthys.marmoratus        9.420  15.280    4      1  10.53   4.63  9.42000  9.420 15.2800 15.3600 15.4400  0.991       0.821
Rhytiodus.microlepis            4.350  10.510    6      1  19.06   6.33  4.35000  4.350 10.5100 15.2800 15.2800  0.988       0.903
Rineloricaria.formosa          69.980  47.610   12      2  24.13   5.93 21.01000 22.530 47.3550 65.5260 69.9800  0.989       0.960
Roeboides.affinis              47.100  47.100   11      2  18.40   4.70 29.04500 35.560 43.7800 47.1000 47.6100  0.962       0.924
Roeboides.myersii               3.840   3.840    4      1  13.33   1.74  3.33000  3.330  8.1525 35.5600 47.1000  0.700       0.423
Schizodon.fasciatus            43.780  43.780    4      2   7.58   2.54 18.52000 19.490 43.7800 47.1000 47.1000  0.936       0.524
Serrasalmus.hollandi           10.510  22.530    4      1   3.57   0.24 10.51000 10.510 17.5500 44.1120 47.6100  0.646       0.197
Serrasalmus.maculatus           9.940  12.895   16      1  18.55   2.82  9.94000  9.940 10.5100 54.2300 69.9800  0.901       0.885
Steatogenys.elegans             9.680   9.940    9      1  35.49   9.25  9.42000  9.420  9.6800  9.9400  9.9400  0.998       0.988
Sternopygus.macrurus           19.490  19.490    4      2   5.88   1.60 18.52000 18.520 22.5300 35.5600 35.5600  0.884       0.380
Synbranchus.madeirae           69.980  47.100   20      1  14.04   0.66  9.66700 10.225 18.5200 47.1000 60.8500  0.618       0.541
Synbranchus.marmoratus          3.330   3.330    4      1  17.79   2.10  3.33000  3.330 15.4400 35.5600 40.4600  0.833       0.384
Taeniacara.candidi             60.850  60.850    3      2   9.67   3.87  9.91400  9.940 54.2300 60.8500 60.8500  0.694       0.566
Trachelyopterus.porosus         9.420   9.420   13      1  19.79   1.95  6.88500  6.885 10.2250 40.4600 47.1000  0.893       0.718
                              z.median filter
Acaronia.nassa                5.187172      0
Ageneiosus.piperatus          4.322534      0
Aphyocharax.nattereri         3.486855      0
Apistogramma.regani           3.489089      0
Brachyhypopomus.bennetti      5.403173      0
Brachyhypopomus.pinnicaudatus 4.045767      1
Brachyhypopomus.walteri       9.910351      2
Cichlasoma.amazonarum         3.509343      0
Crenicichla.regani            4.961368      0
Crenicichla.saxatilis         5.618483      0
Ctenobrycon.spilurus          3.970051      0
Cyphocharax.spiluropsis       3.961891      2
Eigenmannia.limbata           2.308796      0
Eigenmannia.trilineata        4.107320      0
Gymnotus.carapo               3.411023      0
Hemigrammus.diagonicus        3.704329      0
Hoplias.malabaricus           3.628696      0
Hyphessobrycon.eques          4.624129      0
Hypoptopoma.gulare            3.871911      0
Laetacara.curviceps           2.597432      0
Leporinus.fasciatus           3.421925      0
Mesonauta.festivus            3.314555      0
Mesonauta.insignis            2.083798      0
Moenkhausia.dichroura         5.249686      0
Moenkhausia.melogramma        4.988656      0
Odontostilbe.fugitiva         8.167267      1
Ossancora.punctata            8.015747      1
Pamphorichthys.sp.            6.508340      1
Parapteronotus.hasemani       1.285570      0
Pimelodella.cristata          3.987631      0
Prionobrama.filigera          5.358157      1
Pterodoras.granulosus         6.521772      0
Pygocentrus.nattereri         2.168549      0
Pyrrhulina.semifasciata       6.784851      2
Rhamphichthys.marmoratus      5.126043      0
Rhytiodus.microlepis          6.281994      0
Rineloricaria.formosa         5.639122      2
Roeboides.affinis             4.894783      0
Roeboides.myersii             2.331357      0
Schizodon.fasciatus           2.981005      0
Serrasalmus.hollandi          1.462911      0
Serrasalmus.maculatus         4.018263      0
Steatogenys.elegans           9.714341      1
Sternopygus.macrurus          2.053924      0
Synbranchus.madeirae          2.163381      0
Synbranchus.marmoratus        2.458610      0
Taeniacara.candidi            3.959871      0
Trachelyopterus.porosus       3.226972      0
        cp  0.05  0.10   0.50   0.90   0.95
sumz-  10.51  9.42  9.42 10.225 12.895 12.895
sumz+  54.23 35.56 35.56 40.460 54.230 54.230
fsumz- 10.51  9.42  9.42  9.940 10.510 10.510
fsumz+ 47.61 35.56 38.01 47.610 54.230 60.850

# Proportion of pure and reliable taxa = 0.2083

#VISUALIZE RESULTS
#Plots for community shifts
plot_sumz_density(veg.vaz.titan, xlabel = "Vegetative Cover Gradient (%)")
#Plots for individual indicator taxa
plot_taxa_ridges(veg.vaz.titan, axis.text.y = 8,
                 axis.text.x = 8,
                 xlabel = "Vegetative Cover Gradient (%)", 
                 ylabel = "Fish Taxa")
#In the Vazante season, there are  reliable and pure indicator taxa:
#There are 10 indicator taxa of 90 possible for plotting
#Number of Decreasers = 6
#umber of Increasers = 4


########## TOTAL ##########


options(max.print = 99999) #to be able to see the full results
veg.tot.titan <- titan(veg, fishmatrix, minSplt = 5, numPerm = 1000, 
                       boot = TRUE, nBoot = 1000, imax = FALSE, ivTot = FALSE, 
                       pur.cut = 0.95, rel.cut = 0.95, ncpus = 2, memory = FALSE)
?titan()
#VISUALIZE RESULTS
#Plots for community shifts
plot_sumz_density(veg.tot.titan, xlabel = "Forest cover gradient (%)",
                  filter = FALSE)
#Plots for individual indicator taxa
plot_taxa_ridges(veg.tot.titan,
                 axis.text.y = 8,
                 axis.text.x = 8,
                 xlabel = "Forest cover gradient (%)",
                 xlim = c(0,70),
                 d_lines = FALSE,
                 xaxis = TRUE,
                 axis.title.y = c("1","2","3", "4", "5"))
plot_taxa(veg.tot.titan, z.med = TRUE)

#Don't forget to save the object!!!
save(veg.tot.titan, file = "TITANtotal.RData")
print(veg.tot.titan)
options(max.print = 100000000)
load("TITANtotal.Rdata")
?plot_taxa_ridges
?plot_taxa

veg.tot.titan$sppmax # To look at tabular results

                                ienv.cp zenv.cp freq maxgrp IndVal zscore       5%    10%    50%    90% 
Acaronia.nassa                   60.850  60.850   11      2  12.20   8.10 35.56000 35.560 60.850 69.980
Adontosternarchus.clarkae        69.980   9.420    5      1   4.72   3.05  4.35000  9.420 15.440 69.980
Agamyxis.pectinifrons            15.440  15.440    6      2   2.48   1.44 15.36000 15.440 35.560 47.610
Ageneiosus.piperatus             69.980  69.980    5      2   7.88   2.39  4.35000  6.885 15.280 69.980
Anablepsoides.micropus           47.100  47.100    5      2   2.63   1.99 15.28000 15.440 42.610 47.100
Anadoras.grypus                   9.420   9.420   18      1  15.06   6.65  9.42000  9.420  9.940 17.550
Aphyocharax.alburnus              3.840  15.280    5      1   3.50   3.86  3.33000  3.330 15.280 40.460
Aphyocharax.nattereri             3.330  35.560    7      1   3.15   2.32  3.33000  3.330 20.250 35.560
Apistogramma.regani              35.560  35.560  136      2  39.72   7.51 17.55000 19.490 35.560 40.460
Astyanax.bimaculatus              4.350  40.460    5      2   1.83   0.87  4.35000  4.350 10.225 40.460
Brachyhypopomus.bennetti         69.980  35.560   14      2   7.39   5.36 19.49000 22.530 35.560 60.850
Brachyhypopomus.pinnicaudatus     3.330   3.330  101      1  47.25   2.94  3.33000  3.330 35.560 47.355
Brachyhypopomus.walteri          69.980  60.850   24      2  19.88   9.36 22.53000 35.560 47.610 69.980
Bunocephalus.coracoideus         47.100  47.100    9      2   4.89   3.28 15.44000 15.440 35.560 47.355
Calophysus.macropterus            9.940   9.940    4      1   2.32   1.58  9.94000  9.940 10.510 47.610
Cichlasoma.amazonarum            22.530  35.560   40      2  14.04   6.30 15.28000 15.440 22.530 35.560
Colomesus.asellus                15.440  15.440   17      1  11.34   8.67 10.51000 15.280 15.440 17.550
Crenicichla.regani               69.980  35.560    8      2   5.48   5.79 35.56000 35.560 40.460 69.980
Crenicichla.reticulata            3.330   4.350    7      1  12.45   8.56  3.33000  3.330  4.350  9.420
Crenicichla.saxatilis            69.980  40.460   15      2   8.18   5.70  4.35000 35.560 40.460 60.850
Crenuchus.spilurus               40.460  40.460    5      2   4.10   4.97 35.56000 38.010 40.460 44.855
Ctenobrycon.spilurus             40.460  40.460   52      2  20.73   7.44 35.56000 35.560 40.460 47.100
Cyphocharax.spiluropsis          47.610  47.610   39      2  27.01   9.50 19.49000 35.560 47.610 60.850
Eigenmannia.limbata               3.330   3.330    8      1  13.26   1.86  3.33000  3.330 29.045 47.100
Eigenmannia.macrops               3.330   3.330    6      1   8.71   1.82  3.33000  3.330  9.940 47.610
Eigenmannia.trilineata           69.980  10.510  144      2  28.79   2.42  3.33000  3.330 15.280 63.070
Farlowella.platorynchus          17.550  17.550    3      2   1.30   0.84 14.83450 16.495 35.560 47.610
Gymnotus.carapo                   3.330  15.440   23      1   6.79   1.67  3.33000  3.330 15.440 60.850
Hemigrammus.diagonicus           60.850  60.850   41      2  23.23   6.90 42.61000 47.100 60.850 60.850
Heros.efasciatus                 69.980  42.610   20      2   8.59   3.69 19.49000 19.490 47.100 69.980
Hoplias.malabaricus              69.980  47.610  164      2  29.84   2.09  4.35000  4.350 47.355 60.850
Hyphessobrycon.callistus         69.980  66.525   11      2  12.00   5.91  3.33000  3.330 69.980 69.980
Hyphessobrycon.eques             60.850  60.850    9      2   6.79   4.34  9.42000 19.490 60.850 63.070
Hypoptopoma.gulare                9.420  15.280   34      1  14.25   6.17  9.42000  9.420  9.940 47.100
Hypselecara.temporalis           63.070  35.560    3      2   1.81   2.18  3.33000 22.530 35.560 63.070
Laetacara.curviceps              35.560  35.560   29      2  14.32   7.09 35.56000 35.560 40.460 44.855
Leporinus.fasciatus              69.980  35.560    9      2   5.21   4.42 22.28100 29.045 47.355 69.980
Leporinus.friderici              35.560  35.560    3      1   1.40   1.06  3.33000  9.940 17.550 35.560
Mesonauta.festivus               35.560  35.560   35      2  13.11   3.96  3.33000  3.840 22.530 35.560
Mesonauta.insignis               60.850  22.530   58      2  18.19   5.88 21.01000 22.530 35.560 60.850
Moenkhausia.dichroura            69.980  63.070   27      1   7.42   0.38 10.51000 10.510 35.560 60.850
Moenkhausia.intermedia            3.330   6.885   62      1  26.82   4.97  3.33000  4.350  9.420 61.960
Moenkhausia.lepidura              9.420  10.510    7      1   4.57   4.16  4.35000  4.350 10.510 21.162
Moenkhausia.melogramma           60.850  60.850   17      2  18.80  11.28 38.01000 40.460 60.850 69.980
Moenkhausia.oligolepis           69.980  40.460    4      2   2.17   2.03  9.94000  9.940 40.460 69.980
Mylossoma.duriventre              3.330   3.330   76      1  42.81   6.13  3.33000  3.330  4.350 35.560
Odontostilbe.fugitiva            69.980  40.460  111      2  28.78   2.78 10.51000 35.560 47.610 69.980
Ossancora.punctata                9.420   9.940   42      1  18.53   6.07  9.42000  9.420  9.940 35.560
Pamphorichthys.sp.                3.330  69.980   26      2   9.77   1.38  3.33000  3.330 35.560 69.980
Parapteronotus.hasemani           3.330   4.350   15      1  15.31   6.70  4.35000  4.350  9.940 17.550
Pimelodella.cristata             47.355  35.560    4      2   3.03   3.81 35.56000 38.010 40.460 47.610
Pimelodella.geryi                 3.330   3.840   12      1  16.64   6.80  3.33000  3.330  3.330  9.680
Pimelodus.blochii                10.510  10.510   21      1  11.05   5.62  3.33000  9.940 10.510 15.280
Plagioscion.squamosissimus        3.330   4.350   14      1   9.48   3.19  3.33000  3.330  4.350 47.100
Prionobrama.filigera              3.330   9.940  102      1  24.56   2.90  3.33000  3.330  9.940 47.355
Pterodoras.granulosus             3.330   4.350   12      1  19.25  10.50  3.33000  4.350  9.420  9.940
Pterophyllum.scalare             69.980  35.560    5      2   2.98   3.36 22.53000 29.045 35.560 69.980
Pterygoplichthys.pardalis        10.510  10.510   10      2   3.41   1.13 10.51000 10.510 38.010 63.070
Pygocentrus.nattereri            40.460  40.460   83      1  24.31   6.06 35.56000 35.560 40.460 42.610
Pyrrhulina.semifasciata          60.850  60.850   20      2  14.23   6.81 19.49000 35.560 47.610 60.850
Rhamphichthys.marmoratus         10.510  15.440    8      1   6.67   7.71  9.94000  9.940 15.280 15.440
Rhaphiodon.vulpinus              69.980   4.350   19      1   8.85   2.20  4.35000  4.350 22.530 69.980
Rhytiodus.microlepis             15.280  15.280   27      1   9.62   3.69  9.94000 10.510 15.440 47.610
Rineloricaria.formosa            69.980  47.610   15      2   9.94   5.70 19.49000 21.010 47.610 63.070
Roeboides.affinis                 9.420  15.360   35      2   8.70   1.66  9.94000 15.280 22.530 60.850
Roeboides.myersii                 4.350  47.610   46      1  14.33   3.02  4.35000  4.350 15.440 60.850
Schizodon.fasciatus               3.330   9.420   48      1  24.74   7.43  3.33000  4.350  9.420 17.550
Serrasalmus.hollandi              9.940   9.940   21      1  11.12   5.48  9.94000  9.940 10.510 10.510
Serrasalmus.maculatus            15.440  15.440   85      1  32.37  10.50 15.44000 15.440 15.440 17.550
Steatogenys.elegans               9.420   9.420   18      1  22.68  12.82  9.42000  9.420  9.680  9.940
Sternopygus.macrurus             47.610  54.230   20      1   6.54   1.70 15.36000 15.440 35.560 54.230
Synbranchus.madeirae              9.940   9.940   62      2  16.81   2.59  9.68000  9.940 19.490 60.850
Synbranchus.marmoratus            3.330  47.610   16      1   4.36   0.96  3.33000  3.330 17.550 47.355
Synbranchus.sp.                  69.980   4.350   20      1   9.02   1.97  4.35000  4.350 15.280 60.850
Taeniacara.candidi               69.980  22.530   21      2  10.30   7.18 19.49000 19.490 22.530 60.850
Trachelyopterus.galeatus         35.560  35.560    5      2   2.28   1.58 15.36000 20.858 35.560 60.850
Trachelyopterus.porosus           3.330  17.550   51      1  14.93   4.75  9.42000  9.420 17.550 47.610
Triportheus.angulatus            42.610  42.610   27      2  16.27   6.64 35.56000 35.560 42.610 47.100
Acarichthys.heckelii             40.460  40.460    5      2   4.03   5.04 35.56000 35.560 40.460 40.460
Acestrorhynchus.falcatus         35.560  35.560    3      1   1.45   1.27 15.44000 17.550 17.550 35.560
Anchoviella.guianensis            6.885  19.490   10      1   5.65   5.26  3.33000  4.350  9.420 19.490
Apistogramma.sp.                 69.980   9.940   19      1   7.24   2.43  3.33000  3.330 40.460 54.230
Apistogramma.sp.1                69.980  69.980    5      2   9.33   4.85 19.49000 19.490 69.980 69.980
Brachyhypopomus.brevirostris     35.560  35.560    8      2   4.82   4.16 22.53000 29.045 35.560 42.610
Brachyhypopomus.cf.brevirostris  42.610  40.460    4      2   3.54   4.57 40.46000 40.460 41.535 42.610
Brachyhypopomus.sp.1             47.610  47.610    3      2   2.44   2.81  3.33000 29.045 35.560 47.610
Bryconops.sp.                    69.980  47.610    4      2   6.15   8.01 47.61000 47.610 60.850 60.850
Chaetobranchopsis.orbicularis     9.420   9.420    5      1   8.62   8.00  4.35000  4.350  9.420  9.680
Chaetobranchus.flavescens         3.330   3.330    4      1   8.37   2.56  3.33000  3.330 15.280 60.850
Cheirodontinae                   63.070  63.070    9      2   7.13   4.40  9.94000 35.560 60.850 63.070
Cheirodontops.cf.geayi           42.610  40.460    3      2   2.65   3.66 40.46000 40.460 42.610 60.850
Cichla.monoculus                 35.560  35.560   14      2   5.16   1.41  3.33000  9.147 35.560 35.560
Corydoras.pygmaeus               42.610  42.610    3      2   1.61   1.34 15.28000 15.280 42.610 60.850
Crenicichla.labrina              69.980  69.980    4      2  18.96   4.42 10.51000 12.895 60.850 69.980
Ctenobrycon.hauxwellianus        42.610  42.610   32      2  15.69   6.96 40.46000 40.460 41.535 42.610
Eigenmannia.humboldtii            9.940   9.940    4      1   2.85   2.39  9.94000  9.940 10.510 35.560
Eigenmannia.sp.                  63.070  10.510    4      2   1.37   0.18 10.51000 10.510 19.490 63.070
Eigenmannia.sp.1                 42.610  42.610    7      1   2.64   1.22  9.94000 10.510 35.560 42.610
Eigenmannia.virescens            35.560  35.560   19      1   7.57   3.08 10.51000 17.550 35.560 40.460
Farlowella.sp.1                  15.280  15.280    8      1   5.36   4.75 10.51000 10.510 15.280 15.440
Gephyrocharax.cf.sinuensis       60.850  35.560    5      2   3.76   4.48 35.56000 35.560 47.100 60.850
Gymnotus.mamiraua                40.460  38.010   13      2   6.09   3.96 35.56000 35.560 38.010 42.610
Hemigrammus.cf.levis             69.980  69.980   17      2  14.43   3.26  3.33000  3.330 50.920 69.980
Hemigrammus.lunatus              40.460  40.460    4      2   2.36   2.43  9.94000  9.940 40.460 47.610
Hemiodontichthys.acipenserinus    9.940   9.940    6      1   2.63   1.03  9.42000  9.940 17.550 47.610
Hyphessobrycon.bentosi           69.980  17.550    7      2   2.52   1.20 17.49725 17.550 35.560 69.980
Hyphessobrycon.sp.1              42.610  40.460   11      2   5.64   3.75 15.44000 17.550 40.460 42.610
Hypopygus.cf.ortegai              9.420   9.940    3      1   5.45   7.41  3.33000  9.420  9.420  9.940
Hypostomus.sp.                   10.510  17.550   15      1   6.87   4.79  3.33000  3.330 10.510 19.490
Leporinus.cf.fasciatus            3.330   3.330    3      1   9.47   3.26  3.33000  3.330  3.330 47.610
Micropoecilia.sp.                 3.330   3.330   11      1   7.48   1.08  3.33000  3.330 22.530 69.980
Moenkhausia.collettii            60.850  42.610   11      2  10.38   9.50 40.46000 40.460 42.610 60.850
Moenkhausia.sp.1                 42.610  42.610    3      2   2.83   4.24  3.33000 40.460 42.610 42.610
Mylossoma.aureum                  3.330   3.330   60      1  44.32   7.95  3.33000  3.330  3.330  9.940
Mylossoma.sp.                     3.330  17.550    8      1   5.06   5.50  3.33000  3.330 17.550 19.490
Nannostomus.unifasciatus         69.980  63.070    3      2   7.14   8.97  3.33000 60.850 63.070 69.980
Parapteronotus.cf.hasemani        9.420   9.420    7      1   7.20   5.29  9.42000  9.420  9.940 17.550
Platydoras.costatus              35.560  35.560    3      2   1.45   0.91  3.33000 15.440 35.560 47.610
Prionobrama.sp.2                 47.610  47.610    4      1   1.32  -0.05  9.94000  9.940 17.550 47.100
Pseudanos.gracilis               19.490  19.490    3      1   1.72   1.86 15.44000 15.440 19.490 22.530
Pyrrhulina.sp.                   69.980  22.530    6      2   3.28   3.28 19.49000 22.530 35.560 69.980
Rineloricaria.sp.                69.980  69.980    3      2  11.97   3.96  3.33000 35.560 47.610 69.980
Rineloricaria.sp.1               15.280  15.280    7      2   2.57   1.09 15.28000 15.280 17.550 42.610
Roeboides.sp.                    10.225  10.510    4      1   3.52   3.61  9.94000  9.940  9.940 47.355
Serrapinnus.sp.                  69.980  42.610    4      2   2.31   2.05 15.28000 17.550 42.610 69.980
Serrasalmus.rhombeus              3.330  47.610    4      2   2.22   1.46  3.33000  3.330 15.440 47.610
Serrasalmus.sp.                  60.850  47.610    6      2   6.96   7.25 35.56000 47.610 54.230 60.850
Trachydoras.microstomus           9.420  10.225    4      1   5.33   7.00  9.42000  9.420  9.940 10.225
Trachydoras.nattereri            47.610  47.610    5      1   1.68   0.28  9.94000 15.440 22.530 42.610
Trachydoras.steindachneri         9.940  10.225    8      1   8.70   7.65  9.42000  9.680  9.940 10.510
Triportheus.auritus              19.490  19.490    7      2   3.45   3.04 17.55000 19.490 19.490 22.530
Aequidens.tetramerus             15.440  15.440    4      1   2.94   3.80 15.44000 15.440 15.440 17.550
Astronotus.crassipinnis           9.420   9.420    6      1   9.96   8.57  4.35000  9.420  9.940 10.510
Brachyhypopomus.beebei            3.330  17.550   24      1  13.57   9.09  9.94000 15.280 15.440 17.550
Cheirodon.sp.                    42.610  42.610   19      2   9.58   4.30 19.44150 41.535 47.100 60.850
Hemigrammus.boesemani            60.850  60.850    3      2   4.84   7.31 47.61000 47.610 60.850 60.850
Hemigrammus.gr.boesemani         47.100  47.100    5      2   4.11   4.28 42.61000 42.610 47.100 63.070
Hemigrammus.rodwayi               3.330   3.330    8      1   9.86   3.41  3.33000  3.330  9.420 17.550
Hoplosternum.littorale           40.460  40.460    6      2   5.17   5.96 35.56000 38.010 40.460 47.100
Hyphessobrycon.sp.3              47.610  47.610    8      2   4.74   3.19  4.35000  4.350 47.610 47.610
Hypostomus.emarginatus            3.330   9.940    4      1   4.10   4.70  3.33000  3.330  9.940 22.530
Lepidosiren.paradoxa              4.350  19.490    5      2   1.78   0.86  4.35000  4.350 19.490 60.850
Metynnis.argenteus                4.350  10.510    3      1   2.25   2.69  4.35000  4.350 10.510 60.850
Moenkhausia.gracilima             3.330  35.560   10      2   5.56   4.62  3.33000  3.840 35.560 35.560
Myleus.rubripinnis               15.440  15.440    3      1   1.25   0.70 10.51000 10.510 15.440 60.850
Pellona.flavipinnis              29.045  22.530   11      2   4.96   2.93 15.44000 22.530 35.560 35.560
Potamorhina.altamazonica          3.330   3.330   10      1  37.59   6.33  3.33000  3.330 10.225 63.070
Pristobrycon.sp.                 15.280  15.280    3      2   1.15   0.38 15.28000 15.280 35.560 60.850
Pterolebias.longipinnis          69.980  69.980   12      2  16.58   1.92 15.44000 16.495 42.610 63.070
Satanoperca.jurupari             35.560  35.560    5      2   3.36   3.78 22.53000 22.530 35.560 35.560
Triportheus.albus                 4.350   4.350    4      1   2.68   0.86  4.35000  4.350 15.280 38.010
                                95%       purity reliability  z.median filter
Acaronia.nassa                  69.98000  1.000       0.991  7.921518      2
Adontosternarchus.clarkae       69.98000  0.553       0.783  4.541666      0
Agamyxis.pectinifrons           60.85000  0.881       0.459  2.126129      0
Ageneiosus.piperatus            69.98000  0.473       0.757  4.266482      0
Anablepsoides.micropus          47.10000  0.732       0.424  2.115931      0
Anadoras.grypus                 17.55000  0.999       0.994  7.282194      1
Aphyocharax.alburnus            60.85000  0.889       0.750  4.543076      0
Aphyocharax.nattereri           38.01000  0.888       0.613  2.824989      0
Apistogramma.regani             47.10000  0.996       1.000  7.347826      2
Astyanax.bimaculatus            60.85000  0.433       0.526  2.946124      0
Brachyhypopomus.bennetti        60.85000  0.998       0.991  5.921988      2
Brachyhypopomus.pinnicaudatus   47.61000  0.593       0.905  2.968185      0
Brachyhypopomus.walteri         69.98000  1.000       1.000 10.364596      2
Bunocephalus.coracoideus        47.61000  0.986       0.859  3.727982      0
Calophysus.macropterus          47.61000  0.573       0.610  3.157832      0
Cichlasoma.amazonarum           47.61000  1.000       1.000  6.689284      2
Colomesus.asellus               17.55000  1.000       1.000  8.564101      1
Crenicichla.regani              69.98000  0.999       0.984  6.273667      2
Crenicichla.reticulata          23.64625  0.950       0.951  8.166047      1
Crenicichla.saxatilis           69.98000  0.914       0.981  6.020596      0
Crenuchus.spilurus              47.10000  0.994       0.895  5.045267      0
Ctenobrycon.spilurus            47.10000  0.998       0.993  6.847186      2
Cyphocharax.spiluropsis         60.85000  1.000       1.000 10.682251      2
Eigenmannia.limbata             47.61000  0.413       0.518  2.184736      0
Eigenmannia.macrops             47.61000  0.699       0.716  3.611901      0
Eigenmannia.trilineata          63.07000  0.421       0.994  3.688207      0
Farlowella.platorynchus         47.61000  0.741       0.193  1.541970      0
Gymnotus.carapo                 60.85000  0.789       0.609  2.868309      0
Hemigrammus.diagonicus          63.07000  0.999       0.997  7.136493      2
Heros.efasciatus                69.98000  0.981       0.946  4.828291      0
Hoplias.malabaricus             66.52500  0.823       0.806  2.952172      0
Hyphessobrycon.callistus        69.98000  0.718       0.969  6.990502      0
Hyphessobrycon.eques            69.98000  0.874       0.794  4.288667      0
Hypoptopoma.gulare              47.10000  0.875       1.000  7.594925      0
Hypselecara.temporalis          63.07000  0.925       0.455  2.648236      0
Laetacara.curviceps             47.10000  1.000       0.998  7.058046      2
Leporinus.fasciatus             69.98000  0.952       0.959  5.266769      2
Leporinus.friderici             35.56000  0.719       0.180  1.561723      0
Mesonauta.festivus              48.27200  0.882       0.972  4.269665      0
Mesonauta.insignis              60.85000  1.000       0.999  6.712332      2
Moenkhausia.dichroura           60.85000  0.571       0.568  2.246567      0
Moenkhausia.intermedia          63.07000  0.843       0.987  5.591824      0
Moenkhausia.lepidura            35.56000  0.901       0.803  4.677888      0
Moenkhausia.melogramma          69.98000  1.000       1.000 10.924171      2
Moenkhausia.oligolepis          69.98000  0.801       0.534  3.241774      0
Mylossoma.duriventre            47.61000  0.991       0.997  6.311168      1
Odontostilbe.fugitiva           69.98000  0.878       0.852  3.384835      0
Ossancora.punctata              38.01000  0.998       0.999  7.013215      1
Pamphorichthys.sp.              69.98000  0.522       0.855  3.699787      0
Parapteronotus.hasemani         19.49000  0.999       0.991  7.726145      1
Pimelodella.cristata            47.61000  0.982       0.820  4.812844      0
Pimelodella.geryi               22.53000  0.963       0.958  7.948958      1
Pimelodus.blochii               47.61000  0.925       0.971  5.870249      0
Plagioscion.squamosissimus      69.98000  0.887       0.915  5.358150      0
Prionobrama.filigera            69.98000  0.883       0.912  4.113883      0
Pterodoras.granulosus           10.22500  1.000       0.998 10.442850      1
Pterophyllum.scalare            69.98000  0.995       0.787  3.984157      0
Pterygoplichthys.pardalis       63.07000  0.705       0.452  2.024566      0
Pygocentrus.nattereri           42.61000  0.997       1.000  6.192245      1
Pyrrhulina.semifasciata         60.85000  1.000       1.000  7.630079      2
Rhamphichthys.marmoratus        15.44000  1.000       0.996  7.957922      1
Rhaphiodon.vulpinus             69.98000  0.429       0.883  3.681282      0
Rhytiodus.microlepis            47.61000  0.990       0.969  4.560806      1
Rineloricaria.formosa           69.98000  1.000       0.993  5.881887      2
Roeboides.affinis               60.85000  0.724       0.806  2.605446      0
Roeboides.myersii               60.85000  0.987       0.986  3.933502      1
Schizodon.fasciatus             35.56000  1.000       1.000  8.053953      1
Serrasalmus.hollandi            17.55000  0.975       0.972  6.009247      1
Serrasalmus.maculatus           17.55000  1.000       1.000  9.997302      1
Steatogenys.elegans              9.94000  1.000       1.000 12.389516      1
Sternopygus.macrurus            60.85000  0.657       0.666  2.255662      0
Synbranchus.madeirae            69.98000  0.911       0.898  3.416193      0
Synbranchus.marmoratus          47.61000  0.711       0.534  2.206966      0
Synbranchus.sp.                 60.85000  0.581       0.925  4.073950      0
Taeniacara.candidi              69.98000  1.000       0.999  7.358002      2
Trachelyopterus.galeatus        63.07000  0.876       0.512  2.385380      0
Trachelyopterus.porosus         47.61000  1.000       1.000  5.701214      1
Triportheus.angulatus           47.61000  1.000       1.000  6.851386      2
Acarichthys.heckelii            40.46000  0.994       0.881  4.720907      0
Acestrorhynchus.falcatus        35.56000  0.614       0.133  1.424830      0
Anchoviella.guianensis          21.01000  1.000       1.000  6.931564      1
Apistogramma.sp.                60.85000  0.436       0.946  4.618739      0
Apistogramma.sp.1               69.98000  0.977       0.797  5.217553      0
Brachyhypopomus.brevirostris    47.10000  0.999       0.978  4.659216      2
Brachyhypopomus.cf.brevirostris 42.61000  0.986       0.796  4.570823      0
Brachyhypopomus.sp.1            47.61000  0.931       0.585  2.993353      0
Bryconops.sp.                   69.98000  0.985       0.950  8.133886      2
Chaetobranchopsis.orbicularis    9.94000  0.968       0.910  8.268928      0
Chaetobranchus.flavescens       60.85000  0.806       0.641  3.743625      0
Cheirodontinae                  63.07000  0.936       0.917  4.505784      0
Cheirodontops.cf.geayi          60.85000  0.954       0.702  4.657368      0
Cichla.monoculus                40.46000  0.657       0.679  2.338150      0
Corydoras.pygmaeus              60.85000  0.681       0.432  2.174135      0
Crenicichla.labrina             69.98000  0.830       0.557  3.443238      0
Ctenobrycon.hauxwellianus       42.61000  0.992       0.991  6.997049      2
Eigenmannia.humboldtii          35.56000  0.787       0.391  2.188197      0
Eigenmannia.sp.                 63.07000  0.425       0.217  1.433954      0
Eigenmannia.sp.1                44.85500  0.551       0.456  1.928793      0
Eigenmannia.virescens           40.46000  0.988       0.974  3.447767      1
Farlowella.sp.1                 19.49000  0.957       0.860  4.765407      0
Gephyrocharax.cf.sinuensis      60.85000  0.991       0.886  5.244603      0
Gymnotus.mamiraua               44.85500  0.871       0.922  4.264727      0
Hemigrammus.cf.levis            69.98000  0.647       0.847  4.423385      0
Hemigrammus.lunatus             60.85000  0.793       0.594  2.807436      0
Hemiodontichthys.acipenserinus  47.61000  0.618       0.510  2.442308      0
Hyphessobrycon.bentosi          69.98000  0.816       0.554  2.527613      0
Hyphessobrycon.sp.1             42.61000  0.998       0.970  4.313986      2
Hypopygus.cf.ortegai             9.94000  0.942       0.798  7.535252      0
Hypostomus.sp.                  47.61000  0.948       0.986  5.935064      0
Leporinus.cf.fasciatus          47.61000  0.705       0.512  3.796257      0
Micropoecilia.sp.               69.98000  0.469       0.660  2.972727      0
Moenkhausia.collettii           60.85000  1.000       1.000 10.227472      2
Moenkhausia.sp.1                47.36775  0.948       0.650  3.919206      0
Mylossoma.aureum                40.46000  0.999       0.998  7.511901      1
Mylossoma.sp.                   19.49000  1.000       0.974  6.025377      1
Nannostomus.unifasciatus        69.98000  0.944       0.868  8.865897      0
Parapteronotus.cf.hasemani      18.52000  0.966       0.912  5.930762      0
Platydoras.costatus             47.61000  0.667       0.220  1.368827      0
Prionobrama.sp.2                47.61000  0.512       0.233  1.449537      0
Pseudanos.gracilis              35.56000  0.875       0.306  1.970801      0
Pyrrhulina.sp.                  69.98000  0.993       0.857  4.146895      0
Rineloricaria.sp.               69.98000  0.931       0.627  4.280227      0
Rineloricaria.sp.1              47.61000  0.817       0.393  1.897388      0
Roeboides.sp.                   47.61000  0.833       0.706  4.352214      0
Serrapinnus.sp.                 69.98000  0.879       0.586  3.581281      0
Serrasalmus.rhombeus            47.61000  0.401       0.593  3.794741      0
Serrasalmus.sp.                 60.85000  0.997       0.958  7.815640      2
Trachydoras.microstomus         10.51000  0.984       0.916  7.852260      0
Trachydoras.nattereri           47.61000  0.570       0.243  1.519682      0
Trachydoras.steindachneri       69.98000  0.930       0.994  8.848737      0
Triportheus.auritus             35.56000  0.969       0.797  3.341848      0
Aequidens.tetramerus            17.55000  0.980       0.729  3.738078      0
Astronotus.crassipinnis         15.44000  0.997       0.968  8.400092      1
Brachyhypopomus.beebei          17.55000  1.000       1.000  8.868432      1
Cheirodon.sp.                   60.85000  0.945       0.949  4.691205      0
Hemigrammus.boesemani           60.85000  0.955       0.822  6.876807      0
Hemigrammus.gr.boesemani        63.07000  0.978       0.859  5.199872      0
Hemigrammus.rodwayi             47.10000  0.917       0.859  4.977727      0
Hoplosternum.littorale          47.10000  0.998       0.961  6.063549      2
Hyphessobrycon.sp.3             60.85000  0.682       0.874  4.212098      0
Hypostomus.emarginatus          47.61000  0.885       0.738  4.900716      0
Lepidosiren.paradoxa            63.07000  0.540       0.498  2.595473      0
Metynnis.argenteus              60.85000  0.717       0.585  3.485073      0
Moenkhausia.gracilima           35.56000  0.893       0.972  4.637269      0
Myleus.rubripinnis              60.85000  0.575       0.305  2.147242      0
Pellona.flavipinnis             40.46000  0.893       0.849  3.212974      0
Potamorhina.altamazonica        63.07000  0.578       0.925  5.113441      0
Pristobrycon.sp.                60.85000  0.623       0.209  1.517822      0
Pterolebias.longipinnis         69.98000  0.935       0.802  3.416477      0
Satanoperca.jurupari            35.56000  0.991       0.752  3.427722      0
Triportheus.albus               40.46000  0.674       0.346  1.890815      0
          cp   0.05  0.10   0.50   0.90  0.95
sumz-  10.225  9.940  9.94 10.225 15.280 15.44
sumz+  40.460 29.045 35.56 38.010 42.610 47.61
fsumz-  9.420  9.420  9.42 10.510 16.495 17.55
fsumz+ 40.460 35.560 35.56 40.460 47.610 54.23

# Indicator taxa only:
                                ienv.cp zenv.cp freq maxgrp IndVal zscore       5%    10%    50%    90%  
# Decreasers
Pimelodella.geryi                 3.330   3.840   12      1  16.64   6.80  3.33000  3.330  3.330  9.680                       
Mylossoma.aureum                  3.330   3.330   60      1  44.32   7.95  3.33000  3.330  3.330  9.940
Mylossoma.duriventre              3.330   3.330   76      1  42.81   6.13  3.33000  3.330  4.350 35.560
Crenicichla.reticulata            3.330   4.350    7      1  12.45   8.56  3.33000  3.330  4.350  9.420
Schizodon.fasciatus               3.330   9.420   48      1  24.74   7.43  3.33000  4.350  9.420 17.550
Pterodoras.granulosus             3.330   4.350   12      1  19.25  10.50  3.33000  4.350  9.420  9.940
Anchoviella.guianensis            6.885  19.490   10      1   5.65   5.26  3.33000  4.350  9.420 19.490
Steatogenys.elegans               9.420   9.420   18      1  22.68  12.82  9.42000  9.420  9.680  9.940
Parapteronotus.hasemani           3.330   4.350   15      1  15.31   6.70  4.35000  4.350  9.940 17.550
Ossancora.punctata                9.420   9.940   42      1  18.53   6.07  9.42000  9.420  9.940 35.560
Astronotus.crassipinnis           9.420   9.420    6      1   9.96   8.57  4.35000  9.420  9.940 10.510
Anadoras.grypus                   9.420   9.420   18      1  15.06   6.65  9.42000  9.420  9.940 17.550
Serrasalmus.hollandi              9.940   9.940   21      1  11.12   5.48  9.94000  9.940 10.510 10.510
Rhamphichthys.marmoratus         10.510  15.440    8      1   6.67   7.71  9.94000  9.940 15.280 15.440
Serrasalmus.maculatus            15.440  15.440   85      1  32.37  10.50 15.44000 15.440 15.440 17.550
Roeboides.myersii                 4.350  47.610   46      1  14.33   3.02  4.35000  4.350 15.440 60.850
Rhytiodus.microlepis             15.280  15.280   27      1   9.62   3.69  9.94000 10.510 15.440 47.610
Colomesus.asellus                15.440  15.440   17      1  11.34   8.67 10.51000 15.280 15.440 17.550
Brachyhypopomus.beebei            3.330  17.550   24      1  13.57   9.09  9.94000 15.280 15.440 17.550
Trachelyopterus.porosus           3.330  17.550   51      1  14.93   4.75  9.42000  9.420 17.550 47.610
Mylossoma.sp.                     3.330  17.550    8      1   5.06   5.50  3.33000  3.330 17.550 19.490
Eigenmannia.virescens            35.560  35.560   19      1   7.57   3.08 10.51000 17.550 35.560 40.460
Pygocentrus.nattereri            40.460  40.460   83      1  24.31   6.06 35.56000 35.560 40.460 42.610


                                ienv.cp zenv.cp freq maxgrp IndVal zscore       5%    10%    50%    90% 
# Increasers
Moenkhausia.melogramma           60.850  60.850   17      2  18.80  11.28 38.01000 40.460 60.850 69.980
Hemigrammus.diagonicus           60.850  60.850   41      2  23.23   6.90 42.61000 47.100 60.850 60.850
Bryconops.sp.                    69.980  47.610    4      2   6.15   8.01 47.61000 47.610 60.850 60.850
Acaronia.nassa                   60.850  60.850   11      2  12.20   8.10 35.56000 35.560 60.850 69.980
Serrasalmus.sp.                  60.850  47.610    6      2   6.96   7.25 35.56000 47.610 54.230 60.850
Rineloricaria.formosa            69.980  47.610   15      2   9.94   5.70 19.49000 21.010 47.610 63.070
Pyrrhulina.semifasciata          60.850  60.850   20      2  14.23   6.81 19.49000 35.560 47.610 60.850
Cyphocharax.spiluropsis          47.610  47.610   39      2  27.01   9.50 19.49000 35.560 47.610 60.850
Brachyhypopomus.walteri          69.980  60.850   24      2  19.88   9.36 22.53000 35.560 47.610 69.980
Leporinus.fasciatus              69.980  35.560    9      2   5.21   4.42 22.28100 29.045 47.355 69.980
Triportheus.angulatus            42.610  42.610   27      2  16.27   6.64 35.56000 35.560 42.610 47.100
Moenkhausia.collettii            60.850  42.610   11      2  10.38   9.50 40.46000 40.460 42.610 60.850
Ctenobrycon.hauxwellianus        42.610  42.610   32      2  15.69   6.96 40.46000 40.460 41.535 42.610
Laetacara.curviceps              35.560  35.560   29      2  14.32   7.09 35.56000 35.560 40.460 44.855
Hyphessobrycon.sp.1              42.610  40.460   11      2   5.64   3.75 15.44000 17.550 40.460 42.610
Hoplosternum.littorale           40.460  40.460    6      2   5.17   5.96 35.56000 38.010 40.460 47.100
Ctenobrycon.spilurus             40.460  40.460   52      2  20.73   7.44 35.56000 35.560 40.460 47.100
Crenicichla.regani               69.980  35.560    8      2   5.48   5.79 35.56000 35.560 40.460 69.980
Mesonauta.insignis               60.850  22.530   58      2  18.19   5.88 21.01000 22.530 35.560 60.850
Brachyhypopomus.brevirostris     35.560  35.560    8      2   4.82   4.16 22.53000 29.045 35.560 42.610
Brachyhypopomus.bennetti         69.980  35.560   14      2   7.39   5.36 19.49000 22.530 35.560 60.850
Apistogramma.regani              35.560  35.560  136      2  39.72   7.51 17.55000 19.490 35.560 40.460
Taeniacara.candidi               69.980  22.530   21      2  10.30   7.18 19.49000 19.490 22.530 60.850
Cichlasoma.amazonarum            22.530  35.560   40      2  14.04   6.30 15.28000 15.440 22.530 35.560
