# Supplementary material for: Threshold responses of floating meadow fish communities to floodplain forest cover in the lower Amazon River
Source: Conserv Biol. 2025 Aug 15;39(6):e70110. doi: 10.1111/cobi.70110 (PMC12658946; doi:10.1111/cobi.70110)
Supplement: Supplementary file 8 — Supporting Information [file COBI-39-e70110-s008.csv]

season	data	lake.system	habitat.name	habitat	sample	norte	leste	total	macro_visual	depth	transp	velo	temp	oxy	pH	cond	dens	macro_rich	macro_struc	macro_index_1	manejo	conectividade	forest_system	shrub_system	shrub_forest_system	campo_system	water_lake	macro_index_2
ench	4/3/2014	agua preta	campo mauari	campo	a	767983	9763079	59	70	280	80	0	28.7	1.103333333	7.2	73.9	75	4	2.4	34.58	sim	connected	3.92	11.36	15.28	57.06	27.39	24.01
ench	4/3/2014	agua preta	campo mauari	campo	b	767983	9763079	73	70	220	50	0	28.23333333	2.136666667	7.4	74.36666667	80	3	5.05	34.58	sim	connected	3.92	11.36	15.28	57.06	27.39	24.01
ench	4/3/2014	agua preta	campo mauari	campo	c	767597	9762960	54	70	220	30	0	28.73333333	2.866666667	7.6	72.33333333	80	4	3	34.58	sim	connected	3.92	11.36	15.28	57.06	27.39	24.01
ench	4/3/2014	agua preta	canal do arapapa da agua preta	canal	a	768090	9762736	27	13	330	60	0	28.76666667	1.85	7.7	72.7	60	4	2.95	34.58	sim	connected	3.92	11.36	15.28	57.06	27.39	24.01
ench	4/3/2014	agua preta	canal do arapapa da agua preta	canal	b	768090	9762736	13	13	320	70	0	28.8	1.966666667	7.8	71.7	65	4	2.7	34.58	sim	connected	3.92	11.36	15.28	57.06	27.39	24.01
ench	4/3/2014	agua preta	canal do arapapa da agua preta	canal	c	768141	9762704	16	13	170	90	0	28.7	2.19	7.8	73	75	4	3.4	34.58	sim	connected	3.92	11.36	15.28	57.06	27.39	24.01
ench	4/3/2014	agua preta	lago mauari	lago	a	767562	9763644	27	30	270	50	0	27.6	1.453333333	6.9	87.26666667	45	3	2.75	34.58	sim	connected	3.92	11.36	15.28	57.06	27.39	24.01
ench	4/3/2014	agua preta	lago mauari	lago	b	767562	9763644	27	30	309	45	0	27.8	0.533333333	7	93.4	65	4	2.79	34.58	sim	connected	3.92	11.36	15.28	57.06	27.39	24.01
ench	4/3/2014	agua preta	lago mauari	lago	c	767397	9763757	22	30	270	50	0	27.9	0.63	7	81.53333333	75	3	3.15	34.58	sim	connected	3.92	11.36	15.28	57.06	27.39	24.01
ench	1/3/2014	alenquer	campo joao antonio	campo	a	752352	9781162	10	70	270	52	0	29.03333333	0.713333333	7.31	68.93333333	50	1	3	20.86		connected	3.07	60	63.07	26.28	10.39	14.51
ench	1/3/2014	alenquer	campo joao antonio	campo	b	752352	9781162	46	70	290	67	0	29.6	0.5	7.4	69.26666667	65	2	2.8	20.86		connected	3.07	60	63.07	26.28	10.39	14.51
ench	1/3/2014	alenquer	campo joao antonio	campo	c	752352	9781162	103	70	285	57		29.03333333	0.613333333	7.2	66.76666667	60	3	3.85	20.86		connected	3.07	60	63.07	26.28	10.39	14.51
ench	1/3/2014	alenquer	canal do igarapezinho de alenquer	canal	a	752580	9781559	30	10	230	55	0	29.23333333	0.526666667	7.2	62.73333333	65	5	2.425	20.86		connected	3.07	60	63.07	26.28	10.39	14.51
ench	1/3/2014	alenquer	canal do igarapezinho de alenquer	canal	c	752678	9781174	159	10	517	63	0	29.6	0.94	6.9	64.56666667	50	2	4.25	20.86		connected	3.07	60	63.07	26.28	10.39	14.51
ench	1/3/2014	alenquer	lago joao antonio	lago	a	751931	9780895	31	20	320	55	0	28.7	1.313333333	7.1	69.9	55	1	5	20.86		connected	3.07	60	63.07	26.28	10.39	14.51
ench	1/3/2014	alenquer	lago joao antonio	lago	b	751931	9780895	169	20	270	45	0	28.9	0.706666667	7.1	70.96666667	65	3	2.95	20.86		connected	3.07	60	63.07	26.28	10.39	14.51
ench	1/3/2014	alenquer	lago joao antonio	lago	c	751931	9780895	29	20	310	45		28.9	0.49	7.1	69.3	65	3	4.3	20.86		connected	3.07	60	63.07	26.28	10.39	14.51
ench	28/02/14	arapiri	campo do suburbio	campo	a	725243	9772803	5	10	115	35	0	28.23333333	1.3	6.8	119.1666667	85	1	6	27.12		connected	6.76	40.34	47.1	48.2	2.75	21.5
ench	28/02/14	arapiri	campo do suburbio	campo	b	725243	9772803	2	10	130	40	0	29.26666667	0.796666667	6.8	119.3	80	1	6	27.12		connected	6.76	40.34	47.1	48.2	2.75	21.5
ench	28/02/14	arapiri	campo do suburbio	campo	c	725167	9772541	24	10	125	35	0	28.63333333	0.363333333	6.6	100.1	75	3	0.1	27.12		connected	6.76	40.34	47.1	48.2	2.75	21.5
ench	28/02/14	arapiri	lago suburbio	lago	a	725161	9772632	97	10	235	56	0	28.66666667	0.823333333	7.4	98.03333333	50	2	5.2	27.12		connected	6.76	40.34	47.1	48.2	2.75	21.5
ench	28/02/14	arapiri	lago suburbio	lago	b	725161	9772632	188	10	230	50	0	28.23333333	0.726666667	7.1	95.33333333	55	2	2.2	27.12		connected	6.76	40.34	47.1	48.2	2.75	21.5
ench	28/02/14	arapiri	lago suburbio	lago	c	725161	9772632	75	10	215	56	0	30.63333333	0.916666667	7.2	66.93666667	65	2	2.35	27.12		connected	6.76	40.34	47.1	48.2	2.75	21.5
ench	27/02/14	atuma	campo do munguba	campo	a	735666	9771684	18	40	244	75	0	30.56	5.643333333	7.06	74.43333333	70	3	4.8	37.27		connected	5.32	10.12	15.44	71.29	12.94	17.14
ench	27/02/14	atuma	campo do munguba	campo	b	735666	9771684	44	40	230	95	0	30.33333333	3.43	7.6	75.03333333	70	4	2.125	37.27		connected	5.32	10.12	15.44	71.29	12.94	17.14
ench	27/02/14	atuma	campo do munguba	campo	c	735666	9771728	20	40	200	75	0	31.4	6.416666667	7.7	74.5	70	4	2.45	37.27		connected	5.32	10.12	15.44	71.29	12.94	17.14
ench	27/02/14	atuma	canal da broca	canal	a	733568	9771681	5	40	145	65	0	29.46666667	4.91	7.6	76.1	85	4	2.075	37.27		connected	5.32	10.12	15.44	71.29	12.94	17.14
ench	27/02/14	atuma	canal da broca	canal	b	733538	9771685	34	40	124	55	0	29.7	5.116666667	7.7	76.5	80	2	4.55	37.27		connected	5.32	10.12	15.44	71.29	12.94	17.14
ench	27/02/14	atuma	canal da broca	canal	c	733568	9771681	6	40	184	65	0	30.1	5.24	7.6	76.76666667	90	4	2.45	37.27		connected	5.32	10.12	15.44	71.29	12.94	17.14
ench	27/02/14	atuma	lago cipo	lago	a	734615	9771749	23	10	145	70	0	29.46666667	2.213333333	7.5	80.66666667	90	4	2.25	37.27		connected	5.32	10.12	15.44	71.29	12.94	17.14
ench	27/02/14	atuma	lago cipo	lago	b	734615	9771749	170	10	163	75	0	29.6	2.823333333	7.4	86.5	80	5	2.05	37.27		connected	5.32	10.12	15.44	71.29	12.94	17.14
ench	27/02/14	atuma	lago cipo	lago	c	734615	9771749	17	10	227	50	0	27.46666667	4.99	7.7	75.06666667	70	4	2.95	37.27		connected	5.32	10.12	15.44	71.29	12.94	17.14
ench	22/02/14	boto	campo do lago do porcao	campo	a	615600	9785510	7	80	140	37		29.33333333	0.74	7.5	72.73333333	85	4	4.59	11.27		connected	58.69	11.29	69.98	24.26	2.89	8.27
ench	22/02/14	boto	campo do lago do porcao	campo	b	615600	9785510	2	80	153	33		29.06666667	0.986666667	7.7	72.83333333		7	3.41	11.27		connected	58.69	11.29	69.98	24.26	2.89	8.27
ench	22/02/14	boto	campo do lago do porcao	campo	c	615600	9785510	12	80	178	36		29.36666667	0.543333333	7.1	71.5	95	4	4.15	11.27		connected	58.69	11.29	69.98	24.26	2.89	8.27
ench	22/02/14	boto	canal da agua branca	canal	a	615378	9785893	2	80	373	27		28.13333333	1.176666667	6.9	70.5	60	2	3	11.27		connected	58.69	11.29	69.98	24.26	2.89	8.27
ench	22/02/14	boto	canal da agua branca	canal	b	615378	9785893	4	80	240	27		28.33333333	1.02	7.4	70.9	80	3	2.55	11.27		connected	58.69	11.29	69.98	24.26	2.89	8.27
ench	22/02/14	boto	canal da agua branca	canal	c	615378	9785893	2	80	265	32		28.43333333	1.27	7.3	69.9	80	5	3.465	11.27		connected	58.69	11.29	69.98	24.26	2.89	8.27
ench	22/02/14	boto	lago porcao	lago	a	616087	9785115	10	40	360	23		29.93333333	1.903333333	7.3	73.33333333	65	1	5	11.27		connected	58.69	11.29	69.98	24.26	2.89	8.27
ench	22/02/14	boto	lago porcao	lago	b	616087	9785115	8	40	320	20		29.16666667	2.01	7.2	73.66666667	80	4	3.85	11.27		connected	58.69	11.29	69.98	24.26	2.89	8.27
ench	22/02/14	boto	lago porcao	lago	c	616087	9785115	5	40	340	21.5		30.16666667	1.25	7.3	67.5	80	4	4.1	11.27		connected	58.69	11.29	69.98	24.26	2.89	8.27
ench	2/3/2014	ilha do carmo	campo das lontras	campo	b	750381	9775995	1	80	180	77	0	28.7	1.566666667	7.9	70.3	90	4	1.2	14.45		connected	21.03	39.82	60.85	23.15	12.86	5.73
ench	2/3/2014	ilha do carmo	campo das lontras	campo	c	750381	9775995	158	80	180	45		28.86666667	1.946666667	7.06	70.66666667	85	3	1.08	14.45		connected	21.03	39.82	60.85	23.15	12.86	5.73
ench	2/3/2014	ilha do carmo	canal paranazinho da ilha do carmo	canal	a	749352	9776236	46	60	200	12	22	28.6	5.336666667	7.7	66.73333333	50	1	5	14.45		connected	21.03	39.82	60.85	23.15	12.86	5.73
ench	2/3/2014	ilha do carmo	canal paranazinho da ilha do carmo	canal	b	749352	9776236	106	60	170	12	22	28.53333333	6.026666667	7.8	66.9	55	4	4.2	14.45		connected	21.03	39.82	60.85	23.15	12.86	5.73
ench	2/3/2014	ilha do carmo	canal paranazinho da ilha do carmo	canal	c	749352	9776236	5	60	250	12	22	28.56666667	6.176666667	7.9	66.53333333		5	3.2	14.45		connected	21.03	39.82	60.85	23.15	12.86	5.73
ench	2/3/2014	ilha do carmo	lago das lontras	lago	a	749956	9775860	71	100	450	45	0	28.66666667	2.043333333	7.8	65.23333333	60	3	1	14.45		connected	21.03	39.82	60.85	23.15	12.86	5.73
ench	2/3/2014	ilha do carmo	lago das lontras	lago	b	749956	9775860	42	100	450	45	0	28.63333333	2.396666667	7.3	68.83333333	45	4	0.2	14.45		connected	21.03	39.82	60.85	23.15	12.86	5.73
ench	2/3/2014	ilha do carmo	lago das lontras	lago	c	750549	9775964	780	100	370	65	0	28.36666667	0.993333333	7.5	71.23333333	50	3	4.3	14.45		connected	21.03	39.82	60.85	23.15	12.86	5.73
ench	26/02/14	ilha do meio	campo da costa do iranduba	campo	a	716010	9768094	23	0	326	70		28.96666667	0.736666667	6.9	100.3333333	75	2	5	35.46		connected	3.39	16.1	19.49	70.21	9.93	18.88
ench	26/02/14	ilha do meio	campo da costa do iranduba	campo	b	716010	9768094	11	0	300	70		29.3	0.583333333	6.9	98.36666667	90	3	2.8	35.46		connected	3.39	16.1	19.49	70.21	9.93	18.88
ench	26/02/14	ilha do meio	campo da costa do iranduba	campo	c	716010	9768094	41	0	330	75		29.2	1.023333333	6.9	93.3	85	3	3.05	35.46		connected	3.39	16.1	19.49	70.21	9.93	18.88
ench	26/02/14	ilha do meio	canal do braco	canal	a	714585	9767568	27	20	220	53		28.86666667	3.166666667	7.6	79.66666667	65	1	5	35.46		connected	3.39	16.1	19.49	70.21	9.93	18.88
ench	26/02/14	ilha do meio	canal do braco	canal	b	714585	9767568	20	20	440	55		28.86666667	3.226666667	7.5	79.76666667	70	1	5	35.46		connected	3.39	16.1	19.49	70.21	9.93	18.88
ench	26/02/14	ilha do meio	canal do braco	canal	c	714585	9767568	42	20	480	55		28.93333333	2.943333333	7.2	77.13333333	75	2	4.25	35.46		connected	3.39	16.1	19.49	70.21	9.93	18.88
ench	26/02/14	ilha do meio	lago comprido da costa do iranduba	lago	a	714904	9766362	7	0	370	93		29.86666667	1.326666667	7.1	83.7	60	1	5	35.46		connected	3.39	16.1	19.49	70.21	9.93	18.88
ench	26/02/14	ilha do meio	lago comprido da costa do iranduba	lago	b	714904	9766362	2	0	390	70		30.06666667	1.203333333	7.1	84.5	65	3	4.45	35.46		connected	3.39	16.1	19.49	70.21	9.93	18.88
ench	26/02/14	ilha do meio	lago comprido da costa do iranduba	lago	c	741904	9766362	17	0	310	80		30.33333333	1.386666667	7.1	83.53333333	85	1	5	35.46		connected	3.39	16.1	19.49	70.21	9.93	18.88
ench	9/3/2014	ipanema	campo do embaubau	canal	a	166985	9764627	43	80	225	25	0	29.26666667	4.193333333	7.7	44.4	90	4	1.8	60.2		connected	0	17.55	17.55	80.18	1.93	35.14
ench	9/3/2014	ipanema	campo do embaubau	canal	b	166985	9764627	14	80	220	20	0	29.46666667	4.243333333	7.8	44.4	30	3	3.5	60.2		connected	0	17.55	17.55	80.18	1.93	35.14
ench	9/3/2014	ipanema	campo do embaubau	canal	c	166985	9764627	11	80	215	20	0	29.16666667	4.533333333	7.6	44.16666667		4	3.25	60.2		connected	0	17.55	17.55	80.18	1.93	35.14
ench	9/3/2014	ipanema	canal do lago da maria	canal	a	166791	9764360	5	20	557	25	0	29.73333333	4.763333333	7.8	44.13333333	50	3	3.1	60.2		connected	0	17.55	17.55	80.18	1.93	35.14
ench	9/3/2014	ipanema	canal do lago da maria	canal	b	166791	9764360	24	20	220	25		29.9	4.826666667	7.8	43.33333333	70	3	3.9	60.2		connected	0	17.55	17.55	80.18	1.93	35.14
ench	9/3/2014	ipanema	canal do lago da maria	canal	c	166791	9764360	32	20	300	25		29.63333333	3.883333333	7.8	43.66666667	50	4	4	60.2		connected	0	17.55	17.55	80.18	1.93	35.14
ench	9/3/2014	ipanema	lago embaubau	lago	a	167094	9764703	12	15	270	25	6	29.23333333	4.806666667	7.2	43.8	60	3	4.75	60.2		connected	0	17.55	17.55	80.18	1.93	35.14
ench	9/3/2014	ipanema	lago embaubau	lago	b	167094	9764703	23	15	307	30	6	29.1	4.65	7.7	42.9	60	3	4.3	60.2		connected	0	17.55	17.55	80.18	1.93	35.14
ench	9/3/2014	ipanema	lago embaubau	lago	c	167094	9764703	34	15	270	25	10	29.23333333	4.113333333	7.8	44.23333333	40	3	3.95	60.2		connected	0	17.55	17.55	80.18	1.93	35.14
ench	25/02/14	itamaraca	campo do lago preto	campo	a	704184	9766402	54	20	183	45		28.66666667	2.31	7.5	64.1	70	1	5	14.84		connected	2.99	37.47	40.46	49.57	9.6	10.63
ench	25/02/14	itamaraca	campo do lago preto	campo	b	704184	9766402	17	20	270	50		29.03333333	3.34	7.5	64.96666667	90	1	5	14.84		connected	2.99	37.47	40.46	49.57	9.6	10.63
ench	25/02/14	itamaraca	campo do lago preto	campo	c	704184	9766402	33	20	210	50		28.76666667	1.343333333	7.4	67.4	90	3	4.67	14.84		connected	2.99	37.47	40.46	49.57	9.6	10.63
ench	25/02/14	itamaraca	canal do lago preto	canal	a	709906	9766307	14	20	210	42		28.33333333	0.663333333	7.4	65.66666667	69	1	5	14.84		connected	2.99	37.47	40.46	49.57	9.6	10.63
ench	25/02/14	itamaraca	canal do lago preto	canal	b	709906	9766307	55	20	230	60		28.7	0.413333333	6.8	71.06666667	70	2	4.2	14.84		connected	2.99	37.47	40.46	49.57	9.6	10.63
ench	25/02/14	itamaraca	canal do lago preto	canal	c	709906	9766307	18	20	220	42		28.56666667	0.52	7.4	71.25	65	2	4.4	14.84		connected	2.99	37.47	40.46	49.57	9.6	10.63
ench	25/02/14	itamaraca	lago preto	lago	a	703849	9766816	14	20	290	50		28.56666667	3.13	7.5	62.16666667	65	1	5	14.84		connected	2.99	37.47	40.46	49.57	9.6	10.63
ench	25/02/14	itamaraca	lago preto	lago	b	703849	9766816	20	20	250	47		28.63333333	3.26	7.5	61.06666667	85	1	5	14.84		connected	2.99	37.47	40.46	49.57	9.6	10.63
ench	25/02/14	itamaraca	lago preto	lago	c	703849	9766816	28	20	250	46		28.7	3.346666667	7.5	62.63333333	65	1	5	14.84		connected	2.99	37.47	40.46	49.57	9.6	10.63
ench	8/3/2014	ituqui	campo caicara de aracampina	campo	a	737234	9730061	30	20	305	50	0	29.53333333	1.726666667	8	44.6	85	2	4	30.31		connected	1.1	8.32	9.42	74.54	15.86	15.87
ench	8/3/2014	ituqui	campo caicara de aracampina	campo	b	737234	9730061	23	20	300	45	0	29.33333333	1.9	7.8	41.3	75	2	1.6	30.31		connected	1.1	8.32	9.42	74.54	15.86	15.87
ench	8/3/2014	ituqui	campo caicara de aracampina	campo	c	797404	9730198	17	20	260	45	0	29.1	1.9	7.5	41	80	3	1.65	30.31		connected	1.1	8.32	9.42	74.54	15.86	15.87
ench	8/3/2014	ituqui	canal do carana	canal	a	799271	9730585	4	60	310	47	0	29.03333333	3.81	8.2	43.06666667	75	4	1.7	30.31		connected	1.1	8.32	9.42	74.54	15.86	15.87
ench	8/3/2014	ituqui	canal do carana	canal	b	799271	9730585	19	60	310	35	0	28.7	3.69	8.3	42.86666667	70	1	5	30.31		connected	1.1	8.32	9.42	74.54	15.86	15.87
ench	8/3/2014	ituqui	canal do carana	canal	c	799271	9730585	67	60	290	47	0	29.13333333	3.863333333	8.2	43.83333333	75	2	3.8	30.31		connected	1.1	8.32	9.42	74.54	15.86	15.87
ench	8/3/2014	ituqui	lago carana	lago	a	799792	9730672	30	20	306	30	0	29	3.52	8	42.4	50	2	3.85	30.31		connected	1.1	8.32	9.42	74.54	15.86	15.87
ench	8/3/2014	ituqui	lago carana	lago	b	799792	9730672	30	20	320	35	0	29.06666667	3.646666667	8.3	42.96666667	85	4	4.59	30.31		connected	1.1	8.32	9.42	74.54	15.86	15.87
ench	8/3/2014	ituqui	lago carana	lago	c	799792	9730672	6	20	300	30	21	29.16666667	4.176666667	8.2	43.23333333	90	4	3.275	30.31		connected	1.1	8.32	9.42	74.54	15.86	15.87
ench	6/3/2014	pixuna	campo do pixuna	campo	a	774838	9731495	28	10	305	15	0	28.83333333	5.366666667	7.9	65.10333333	50	2	4.4	25.39		connected	13.54	34.07	47.61	42.62	6.61	18.51
ench	6/3/2014	pixuna	campo do pixuna	campo	b	774838	9731495	27	10	250	15	0	28.3	4.366666667	8.1	66.96666667	60	3	4	25.39		connected	13.54	34.07	47.61	42.62	6.61	18.51
ench	6/3/2014	pixuna	campo do pixuna	campo	c	771631	9731455	11	10	240	10	0	28.33333333	4.5	8	69.33333333	65	4	4.05	25.39		connected	13.54	34.07	47.61	42.62	6.61	18.51
ench	6/3/2014	pixuna	lago pixuna	lago	a	775233	9731419	34	90	360	20	0	28.03333333	5.066666667	7.8	66.2	40	2	2	25.39		connected	13.54	34.07	47.61	42.62	6.61	18.51
ench	6/3/2014	pixuna	lago pixuna	lago	b	775233	9731419	41	90	360	20	0	28.1	4.866666667	7.8	66.66666667	55	3	4	25.39		connected	13.54	34.07	47.61	42.62	6.61	18.51
ench	6/3/2014	pixuna	lago pixuna	lago	c	775402	9731376	64	90	310	20	0	28.2	5.666666667	7.8	67.33333333	60	2	3.35	25.39		connected	13.54	34.07	47.61	42.62	6.61	18.51
ench	11/3/2014	ponta do ituqui	campo da rosinha	campo	b	773165	9722685	6	50	210	70		29.16666667	0.946666667	7.1	38.86666667	45	4	3.7	41.04	nao	non connected	1.82	40.79	42.61	54.52	1.26	29.83
ench	11/3/2014	ponta do ituqui	campo da rosinha	campo	c	773165	9722685	63	50	220	65		29.2	0.746666667	7	39.4	85	7	3.275	41.04	nao	non connected	1.82	40.79	42.61	54.52	1.26	29.83
ench	11/3/2014	ponta do ituqui	lago baixa grande da nova vista	lago	a	773232	9722326	12	50	180	65	0	29.66666667	0.86	7	44.66666667	99	4	4.05	41.04	nao	non connected	1.82	40.79	42.61	54.52	1.26	29.83
ench	11/3/2014	ponta do ituqui	lago baixa grande da nova vista	lago	b	773232	9722326	21	50	190	55	0	29.66666667	0.466666667	6.6	42.43333333	70	3	4.6	41.04	nao	non connected	1.82	40.79	42.61	54.52	1.26	29.83
ench	11/3/2014	ponta do ituqui	lago baixa grande da nova vista	lago	c	773232	9722326	30	50	180	60	0	30.33333333	1.606666667	7	45.23333333	75	4	3	41.04	nao	non connected	1.82	40.79	42.61	54.52	1.26	29.83
ench	11/3/2014	ponta do ituqui	lago rosinha	lago	a	773437	9722552	1	30	205	75	0	28.76666667	0.503333333	7.4	38.36666667	65	4	3.9	41.04	nao	non connected	1.82	40.79	42.61	54.52	1.26	29.83
ench	11/3/2014	ponta do ituqui	lago rosinha	lago	b	773437	9722552	27	30	235	60	0	28.83333333	0.513333333	7.5	38.13333333	90	6	3.7	41.04	nao	non connected	1.82	40.79	42.61	54.52	1.26	29.83
ench	11/3/2014	ponta do ituqui	lago rosinha	lago	c	773437	9722552	4	30	225	60	0	29	0.666666667	7.3	38.06666667	50	3	4.6	41.04	nao	non connected	1.82	40.79	42.61	54.52	1.26	29.83
ench	3/3/2014	salvacao	campo pacoval	campo	a	768713	9773704	31	40	320	40		29.36666667	5.756666667	7.5	56.96666667	65	2	4.4	34.75		connected	0.27	4.08	4.35	85.58	6.94	9.69
ench	3/3/2014	salvacao	campo pacoval	campo	b	768713	9773704	18	40	335	45		29.33333333	3.84	7.6	58.1	65	2	5.4	34.75		connected	0.27	4.08	4.35	85.58	6.94	9.69
ench	3/3/2014	salvacao	campo pacoval	campo	c	768696	9773854	31	40	330	40		28.83333333	4.706666667	7.4	57.9	80	3	3.4	34.75		connected	0.27	4.08	4.35	85.58	6.94	9.69
ench	3/3/2014	salvacao	canal do meio	canal	a	767368	9772932	7	40	320	35		28.83333333	5.803333333	7.8	62.1	70	1	5	34.75		connected	0.27	4.08	4.35	85.58	6.94	9.69
ench	3/3/2014	salvacao	canal do meio	canal	b	767368	9772932	35	40	345	25		28.93333333	6.34	7.7	62	80	1	5	34.75		connected	0.27	4.08	4.35	85.58	6.94	9.69
ench	3/3/2014	salvacao	canal do meio	canal	c	767368	9772932	12	40	380	20	105	29	5.933333333	7.5	62	60	2	4.61	34.75		connected	0.27	4.08	4.35	85.58	6.94	9.69
ench	3/3/2014	salvacao	lago pacoval	lago	a	768986	9773076	22	50	330	20		28.7	6.926666667	7.8	59.13333333	65	3	4.89	34.75		connected	0.27	4.08	4.35	85.58	6.94	9.69
ench	3/3/2014	salvacao	lago pacoval	lago	b	768986	9773076	41	50	320	40		28.7	5.983333333	7.7	58.03333333	80	2	4.7	34.75		connected	0.27	4.08	4.35	85.58	6.94	9.69
ench	3/3/2014	salvacao	lago pacoval	lago	c	769199	9773205	84	50	320	90		28.83333333	7.18	7.6	56.63333333		2	4.875	34.75		connected	0.27	4.08	4.35	85.58	6.94	9.69
ench	21/02/14	santa rita	campo do vicente	campo	a	607320	9781063	3	60	221	60		29.7	2.433333333	7.2	92.23333333		2	5	50.5		connected	5.99	16.54	22.53	66.92	9.28	35.55
ench	21/02/14	santa rita	campo do vicente	campo	b	607320	9781063	7	60	203	52		29.66666667	2.913333333	7.4	103.4366667		3	3.8	50.5		connected	5.99	16.54	22.53	66.92	9.28	35.55
ench	21/02/14	santa rita	campo do vicente	campo	c	607320	9781063	3	60	180	50		30.43333333	4.326666667	7.6	96.5		2	4.2	50.5		connected	5.99	16.54	22.53	66.92	9.28	35.55
ench	21/02/14	santa rita	canal igarape do frasqueira	canal	a	608921	9780303	34	40	563	40		28.96666667	0.983333333	6.9	80		3	1.5	50.5		connected	5.99	16.54	22.53	66.92	9.28	35.55
ench	21/02/14	santa rita	canal igarape do frasqueira	canal	b	608921	9780303	8	40	120	40		29.43333333	1.453333333	7	82		3	3.4	50.5		connected	5.99	16.54	22.53	66.92	9.28	35.55
ench	21/02/14	santa rita	canal igarape do frasqueira	canal	c	608921	9780303	33	40	700	45		29.43333333	1.416666667	7.2	81.26666667		3	3.25	50.5		connected	5.99	16.54	22.53	66.92	9.28	35.55
ench	29/02/14	santa rita	laguinho da santa rita	lago	a	607371	9781452	7	45	246	60		28.53333333	0.32	7.5	115.17		3	4.48	50.5		connected	5.99	16.54	22.53	66.92	9.28	35.55
ench	29/02/14	santa rita	laguinho da santa rita	lago	b	607371	9781452	10	45	190	57		28.83333333	0.546666667	7.41	111.9		3	4.15	50.5		connected	5.99	16.54	22.53	66.92	9.28	35.55
ench	29/02/14	santa rita	laguinho da santa rita	lago	c	607371	9781452	8	45	237	70		29.1	0.576666667	7.5	112.9333333		3	4.26	50.5		connected	5.99	16.54	22.53	66.92	9.28	35.55
ench	7/3/2014	saracura	campo simao	campo	a	768093	9732218	11	40	180	34	0	28.23333333	1.1	7.5	73.23333333	80	4	2.5	39.58		connected	2.01	7.93	9.94	78.22	11.46	22.5
ench	7/3/2014	saracura	campo simao	campo	b	768093	9732218	13	40	260	38		28.33333333	0.6	7.5	81.7	60	4	2.35	39.58		connected	2.01	7.93	9.94	78.22	11.46	22.5
ench	7/3/2014	saracura	campo simao	campo	c	768093	9732218	92	40	210	33		28.73333333	0.656666667	7.6	84.46666667	70	4	2.7	39.58		connected	2.01	7.93	9.94	78.22	11.46	22.5
ench	7/3/2014	saracura	canal do saracura	canal	a	768747	9730922	7	40	348	32		29.16666667	2.833333333	7.6	67.86666667	45	2	4.4	39.58		connected	2.01	7.93	9.94	78.22	11.46	22.5
ench	7/3/2014	saracura	canal do saracura	canal	b	768850	9730892	15	40	259	20		28.86666667	2.6	7.6	68.33333333	50	3	3.3	39.58		connected	2.01	7.93	9.94	78.22	11.46	22.5
ench	7/3/2014	saracura	canal do saracura	canal	c	768747	9730922	15	40	230	28	21	29.03333333	2.1	7.7	68.73333333	55	2	3.8	39.58		connected	2.01	7.93	9.94	78.22	11.46	22.5
ench	7/3/2014	saracura	lago simao	lago	a	768160	9232111	36	10	405	40	0	21.9	1.866666667	7.6	71.26666667	45	2	4.85	39.58		connected	2.01	7.93	9.94	78.22	11.46	22.5
ench	7/3/2014	saracura	lago simao	lago	b	768160	9232111	39	10	375	35	0	27.8	2.7	7.8	70.6	50	2	4.85	39.58		connected	2.01	7.93	9.94	78.22	11.46	22.5
ench	7/3/2014	saracura	lago simao	lago	c	768160	9232111	31	10	375	40	0	28	2.233333333	7.7	70.63333333	55	2	4.7	39.58		connected	2.01	7.93	9.94	78.22	11.46	22.5
ench	5/3/2014	tapara	campo redondo do tapara	campo	a	772017	9744301	30	70	240	72		28.76666667	6.18	8.3	62.63333333	85	4	2.455	36.51		connected	0	10.51	10.51	73.49	15.95	13.02
ench	5/3/2014	tapara	campo redondo do tapara	campo	b	772017	9744301	60	70	350	68		28.7	6.606666667	7.8	58.6	60	3	4.725	36.51		connected	0	10.51	10.51	73.49	15.95	13.02
ench	5/3/2014	tapara	campo redondo do tapara	campo	c	772017	9744301	26	70	240	75		28.96666667	4.756666667	7.7	58.6	45	2	4.2	36.51		connected	0	10.51	10.51	73.49	15.95	13.02
ench	5/3/2014	tapara	canal baixa da egua	canal	a	771771	9745303	6	70	280	85		29.06666667	4.2	7.8	59.43333333	80	3	3.44	36.51		connected	0	10.51	10.51	73.49	15.95	13.02
ench	5/3/2014	tapara	canal baixa da egua	canal	b	771771	9745303	451	70	346	100		28.83333333	1.88	8.1	59.26666667	80	3	3.83	36.51		connected	0	10.51	10.51	73.49	15.95	13.02
ench	5/3/2014	tapara	canal baixa da egua	canal	c	771771	9745303	11	70	320	90		28.9	1.473333333	7.6	62.9	60	4	3.425	36.51		connected	0	10.51	10.51	73.49	15.95	13.02
ench	5/3/2014	tapara	lago do redondo do tapara	lago	a	771917	9795296	13	10	210	80		28.53333333	4.863333333	8.1	58.8	80	4	2.1	36.51		connected	0	10.51	10.51	73.49	15.95	13.02
ench	5/3/2014	tapara	lago do redondo do tapara	lago	b	771917	9795296	4	10	220	60		28.5	4.286666667	8.3	58.5	40	4	2.15	36.51		connected	0	10.51	10.51	73.49	15.95	13.02
ench	5/3/2014	tapara	lago do redondo do tapara	lago	c	771887	9745132	38	10	440	55		28.53333333	6.23	8	58.66666667	95	3	4.6	36.51		connected	0	10.51	10.51	73.49	15.95	13.02
ench	10/3/2014	toco	campo do toco	campo	a	833352	9766395	94	5	300	30	0	28.36666667	0.843333333	7.31	68.83333333	50	3	3.75	59.22		connected	0	3.33	3.33	85.44	4.12	42.18
ench	10/3/2014	toco	campo do toco	campo	b	833352	9766395	47	5	415	25	0	28.46666667	0.61	7.2	61.73333333	55	3	2.75	59.22		connected	0	3.33	3.33	85.44	4.12	42.18
ench	10/3/2014	toco	campo do toco	campo	c	833352	9766395	56	5	250	40	0	28.46666667	0.673333333	7.7	79.46666667	75	4	2.8	59.22		connected	0	3.33	3.33	85.44	4.12	42.18
ench	10/3/2014	toco	canal do torrao	canal	a	167477	9767774	6	10	260	20	0	28.5	4.276666667	7.4	46.15	65	3	4.4	59.22		connected	0	3.33	3.33	85.44	4.12	42.18
ench	10/3/2014	toco	canal do torrao	canal	b	167474	9767774	10	10	200	15	0	28.53333333	4.566666667	7.3	47.66666667	50	3	5.35	59.22		connected	0	3.33	3.33	85.44	4.12	42.18
ench	10/3/2014	toco	canal do torrao	canal	c	167581	9768195	6	10	440	20	15	28.53333333	4.716666667	7.4	45.36666667	65	3	4.9	59.22		connected	0	3.33	3.33	85.44	4.12	42.18
ench	10/3/2014	toco	lago do toco	lago	a	833362	9766207	54	30	210	35	0	28.26666667	2.383333333	7	50.03333333	70	4	4.15	59.22		connected	0	3.33	3.33	85.44	4.12	42.18
ench	10/3/2014	toco	lago do toco	lago	b	833362	9766207	23	30	420	30	0	28.16666667	3.356666667	7.3	48.03333333	60	4	3.15	59.22		connected	0	3.33	3.33	85.44	4.12	42.18
ench	10/3/2014	toco	lago do toco	lago	c	833362	9766207	28	30	160	30	0	28.26666667	2.626666667	7.7	46.3	75	5	3.625	59.22		connected	0	3.33	3.33	85.44	4.12	42.18
ench	24/02/14	tres ilhas	campo do papucu da januaria	campo	a	690135	9767588	49	80	145	35		30.16666667	1.97	7.7	77.16666667	60	4	1.13	36.24		connected	11.25	24.31	35.56	59.55	3.03	21.22
ench	24/02/14	tres ilhas	campo do papucu da januaria	campo	b	690135	9767588	29	80	125	30		30.16666667	1.616666667	7.4	81.3	65	3	4.25	36.24		connected	11.25	24.31	35.56	59.55	3.03	21.22
ench	24/02/14	tres ilhas	campo do papucu da januaria	campo	c	690135	9767588	39	80	120	25		29.2	1.703333333	7.6	82.3	85	4	1.77	36.24		connected	11.25	24.31	35.56	59.55	3.03	21.22
ench	24/02/14	tres ilhas	canal do papucu da januaria	canal	a	689868	9767600	91	50	300	40		28.96666667	1.59	7.8	73.2	60	4	4.25	36.24		connected	11.25	24.31	35.56	59.55	3.03	21.22
ench	24/02/14	tres ilhas	canal do papucu da januaria	canal	b	689868	9767600	59	50	230	50		28.73333333	0.936666667	7.6	77.23333333	90	4	3.7	36.24		connected	11.25	24.31	35.56	59.55	3.03	21.22
ench	24/02/14	tres ilhas	canal do papucu da januaria	canal	c	689868	9767600	69	50	230	45		29.1	0.943333333	7.6	75.26666667	90	3	4.25	36.24		connected	11.25	24.31	35.56	59.55	3.03	21.22
ench	24/02/14	tres ilhas	lago do papucu da januaria	lago	a	689237	9767944	150	30	220	35		28.6	1.43	7.7	72.86666667	80	4	4.7	36.24		connected	11.25	24.31	35.56	59.55	3.03	21.22
ench	24/02/14	tres ilhas	lago do papucu da januaria	lago	b	689237	9767944	42	30	310	35		28.63333333	1.166666667	7.6	73.2	80	4	4.61	36.24		connected	11.25	24.31	35.56	59.55	3.03	21.22
ench	24/02/14	tres ilhas	lago do papucu da januaria	lago	c	689237	9767944	73	30	265	30		28.8	1.333333333	7.7	71.26666667	65	4	4.43	36.24		connected	11.25	24.31	35.56	59.55	3.03	21.22
ench	23/02/14	tres ilhas de cima	campo sao miguel	campo	a	675471	9780765	2	20	310	63		29.4	0.473333333	7.4	120.9	60	1	5	36.24		connected	11.25	24.31	35.56	59.55	3.03	21.22
ench	23/02/14	tres ilhas de cima	campo sao miguel	campo	b	675471	9780765	76	20	368	73		30.3	0.933333333	7.2	128.6333333	65	1	5	36.24		connected	11.25	24.31	35.56	59.55	3.03	21.22
ench	23/02/14	tres ilhas de cima	campo sao miguel	campo	c	675471	9780765	82	20	305	63		29.6	0.675	7.3	126.4666667	75	3	5.1	36.24		connected	11.25	24.31	35.56	59.55	3.03	21.22
ench	23/02/14	tres ilhas de cima	canal sao miguel	canal	a	675142	9781088	12	70	276	93		28.86666667	0.176666667	7.5	131.9	65	2	5	36.24		connected	11.25	24.31	35.56	59.55	3.03	21.22
ench	23/02/14	tres ilhas de cima	canal sao miguel	canal	b	675142	9781088	18	70	310	63		28.93333333	0.263333333	7.4	127.1666667	75	4	1.55	36.24		connected	11.25	24.31	35.56	59.55	3.03	21.22
ench	23/02/14	tres ilhas de cima	canal sao miguel	canal	c	675142	9781088	5	70	345	100		28.7	0.103333333	7.1	122.5333333	65	2	4.55	36.24		connected	11.25	24.31	35.56	59.55	3.03	21.22
ench	23/02/14	tres ilhas de cima	lago sao miguel	lago	a	675302	9780782	1	50	208	54		28.86666667	0.603333333	7.2	129.6	60	2	5	36.24		connected	11.25	24.31	35.56	59.55	3.03	21.22
ench	23/02/14	tres ilhas de cima	lago sao miguel	lago	b	675302	9780782	61	50	237	90		28.96666667	0.403333333	7.1	130.7	70	5	1	36.24		connected	11.25	24.31	35.56	59.55	3.03	21.22
ench	23/02/14	tres ilhas de cima	lago sao miguel	lago	c	675302	9780782	20	50	195	95		29.03333333	0.406666667	7.1	127.3	70	4	4.3	36.24		connected	11.25	24.31	35.56	59.55	3.03	21.22
sec	22/11/2013	agua preta	igarape do lago	lago	a	763865	9769693	11	10	68	20	0	30.13333333	3.25	8.2	73.56666667		1	5	34.58	sim	connected	3.92	11.36	15.28	57.06	27.39	24.01
sec	22/11/2013	agua preta	igarape do lago	lago	b	763865	9769693	26	10	60	16	0	32.13333333	4.06	5.193333333	73.13333333		1	5	34.58	sim	connected	3.92	11.36	15.28	57.06	27.39	24.01
sec	22/11/2013	agua preta	igarape do lago	lago	c	763865	9769693	9	10	143	22		31.33333333	2.596666667	8.3	73.4		1	5	34.58	sim	connected	3.92	11.36	15.28	57.06	27.39	24.01
sec	19/11/2013	alenquer	canal do igarapezinho de alenquer	canal	a	750272	9779990	44	10	170	58	0	32.93333333	3.343333333	8.1	71.66666667		1	5	20.86		connected	3.07	60	63.07	26.28	10.39	14.51
sec	19/11/2013	alenquer	canal do igarapezinho de alenquer	canal	b	750272	9779990	46	10	103	48	0	32.9	3.53	4.383333333	81.8		1	5	20.86		connected	3.07	60	63.07	26.28	10.39	14.51
sec	19/11/2013	alenquer	canal do igarapezinho de alenquer	canal	c	750272	9779990	33	10	147	46		32.03333333	2.936666667	8	80.76666667		1	5	20.86		connected	3.07	60	63.07	26.28	10.39	14.51
sec	19/11/13	alenquer	lago arapapa de alenquer	lago	a	749388	9780600	22	25	110	26	0	30.93333333	4.056666667	7.9	51.2		1	5	20.86		connected	3.07	60	63.07	26.28	10.39	14.51
sec	19/11/13	alenquer	lago arapapa de alenquer	lago	b	749388	9780600	13	25	105	30	0	31.33333333	3.01	4.113333333	54.06666667		1	5	20.86		connected	3.07	60	63.07	26.28	10.39	14.51
sec	19/11/13	alenquer	lago arapapa de alenquer	lago	c	749388	9780600	30	25	93	25		31.7	6.283333333	8	52.33333333		1	5	20.86		connected	3.07	60	63.07	26.28	10.39	14.51
sec	18/11/2013	arapiri	lago suburbio	lago	a	733438	9769700	41	10	75	30	0	30.5	1.87	7.7	55.8		2	3.25	27.12		connected	6.76	40.34	47.1	48.2	2.75	21.5
sec	18/11/2013	arapiri	lago suburbio	lago	b	733438	9769700	83	10	56	20	0	31.53333333	2.62	3.973333333	51.03333333		2	3.25	27.12		connected	6.76	40.34	47.1	48.2	2.75	21.5
sec	18/11/2013	arapiri	lago suburbio	lago	c	733438	9769700	60	10	67	22		32.26666667	2.456666667	8	55.2		2	3	27.12		connected	6.76	40.34	47.1	48.2	2.75	21.5
sec	17/11/2013	atuma	lago marajo	lago	a	733646	9771514	78	5	150	12	0	31.16666667	4.05	8.4	85.6		1	5	37.27		connected	5.32	10.12	15.44	71.29	12.94	17.14
sec	17/11/2013	atuma	lago marajo	lago	b	733646	9771514	44	5	90	10	0	31.2	5.26	6.146666667	99.46666667		1	5	37.27		connected	5.32	10.12	15.44	71.29	12.94	17.14
sec	17/11/13	atuma	lago marajo	lago	c	733646	9771514	5	5	115	15		31.73333333	3.82	9	79.03333333		1	5	37.27		connected	5.32	10.12	15.44	71.29	12.94	17.14
sec	17/11/2013	atuma	lago tracaja	lago	a	733780	9769611	12	1	146	33	0	32.23333333	4.676666667	7.433333333	72.33333333		1	5	37.27		connected	5.32	10.12	15.44	71.29	12.94	17.14
sec	17/11/2013	atuma	lago tracaja	lago	b	733780	9769611	26	1	110	30	0	31.2	3.9	5.296666667	68.43333333		1	5	37.27		connected	5.32	10.12	15.44	71.29	12.94	17.14
sec	11/12/2013	boto	lago das garcas	lago	a	617589	978283	13	40	76	24	0	31.87	4.35	7.6	66.73333333		1	5	11.27		connected	58.69	11.29	69.98	24.26	2.89	8.27
sec	11/12/2013	boto	lago das garcas	lago	b	617589	978283	8	40	126	26	18	32.36666667	4.01	4.746666667	67		1	5	11.27		connected	58.69	11.29	69.98	24.26	2.89	8.27
sec	11/12/2013	boto	lago das garcas	lago	c	617589	978283	23	40	78	20		32.36666667	3.426666667	7.6	66.56666667		1	5	11.27		connected	58.69	11.29	69.98	24.26	2.89	8.27
sec	12/11/2013	boto	lago muranduba	lago	a	617590	9784284	82	45	48	48	0	32.83333333	3.596666667	7.3	116.2333333		2	4.55	11.27		connected	58.69	11.29	69.98	24.26	2.89	8.27
sec	12/11/2013	boto	lago muranduba	lago	b	617590	9784284	653	45	122	65	0	33.16666667	3.78	4.66	100.4333333		2	8	11.27		connected	58.69	11.29	69.98	24.26	2.89	8.27
sec	12/11/2013	boto	lago muranduba	lago	c	617590	9784284	392	45	50	43		33.3	4.303333333	7.4	116.8333333		3	3.9	11.27		connected	58.69	11.29	69.98	24.26	2.89	8.27
sec	20/11/13	ilha do carmo	lago baixa grande da ilha do carmo	lago	a	751194	9775823	38	60	75	37	0	29.66666667	1.576666667	7.6	62.56666667		1	5	14.45		connected	21.03	39.82	60.85	23.15	12.86	5.73
sec	20/11/13	ilha do carmo	lago baixa grande da ilha do carmo	lago	b	751194	9775823	26	60	49	53	0	29.86666667	1.45	3.436666667	57.3		2	5.6	14.45		connected	21.03	39.82	60.85	23.15	12.86	5.73
sec	20/11/13	ilha do carmo	lago baixa grande da ilha do carmo	lago	c	751194	9775823	27	60	62	40		29.93333333	1.316666667	7.7	65.03333333		1	5	14.45		connected	21.03	39.82	60.85	23.15	12.86	5.73
sec	20/11/2013	ilha do carmo	lago das lontras	lago	b	749887	9775916	19	45	78	48	0	30.5	1.9	3.773333333	74.56666667		1	5	14.45		connected	21.03	39.82	60.85	23.15	12.86	5.73
sec	20/11/13	ilha do carmo	lago das lontras	lago	c	749887	9775916	19	45	80	48		30.53333333	2.356666667	7.7	72.7		1	5	14.45		connected	21.03	39.82	60.85	23.15	12.86	5.73
sec	15/11/2013	ilha do meio	lago paranazinho da costa do iranduba	lago	a	716096	9767346	18	40	66	13	0	30.23333333	2.613333333	7.6	74.5		1	5	35.46		connected	3.39	16.1	19.49	70.21	9.93	18.88
sec	15/11/2013	ilha do meio	lago paranazinho da costa do iranduba	lago	b	716096	9767346	33	40	52	15	0	30.93333333	1.91	3.306666667	80.66666667		1	5	35.46		connected	3.39	16.1	19.49	70.21	9.93	18.88
sec	15/11/2013	ilha do meio	lago paranazinho da costa do iranduba	lago	c	716096	9767346	66	40	79	14		30.33333333	1.456666667	7.5	74.7		1	5	35.46		connected	3.39	16.1	19.49	70.21	9.93	18.88
sec	27/11/2013	ipanema	lago da maria	lago	a	167225	9764650	23	20	82	17	0	30.33333333	2.546666667	8.2	56.3		1	5	60.2		connected	0	17.55	17.55	80.18	1.93	35.14
sec	27/11/2013	ipanema	lago da maria	lago	b	167225	9764650	23	20	87	23	0	31	2.16	3.523333333	59.83333333		1	5	60.2		connected	0	17.55	17.55	80.18	1.93	35.14
sec	27/11/2013	ipanema	lago da maria	lago	c	167225	9764650	18	20	56	17		31.26666667	2.526666667	7.8	59.96666667		1	5	60.2		connected	0	17.55	17.55	80.18	1.93	35.14
sec	27/11/2013	ipanema	lago embaubau	lago	a	167223	9764756	24	2	54	15	0	30.36666667	3.006666667	7.9	60.56666667		1	5	60.2		connected	0	17.55	17.55	80.18	1.93	35.14
sec	27/11/2013	ipanema	lago embaubau	lago	b	167223	9764756	24	2	60	12	0	31.8	3.57	4.336666667	62.4		1	5	60.2		connected	0	17.55	17.55	80.18	1.93	35.14
sec	16/11/2014	itamaraca	lago preto	lago	a	716226	9767234	31	30	100	33	0	30.53333333	2.173333333	7.7	50.1		1	5	14.84		connected	2.99	37.47	40.46	49.57	9.6	10.63
sec	16/11/2014	itamaraca	lago preto	lago	b	716226	9767234	31	30	85	30	0	30.1	5.87	6.373333333	50.7		1	5	14.84		connected	2.99	37.47	40.46	49.57	9.6	10.63
sec	16/11/2014	itamaraca	lago preto	lago	c	716226	9767234	34	30	130	34		30.93333333	4.186666667	7.6	52.26666667		1	5	14.84		connected	2.99	37.47	40.46	49.57	9.6	10.63
sec	26/11/13	ituqui	lago caicara	lago	a	768191	9731325	37	40	390	25	0	30.46666667	2.843333333	7.6	53.83333333		1	5	30.31		connected	1.1	8.32	9.42	74.54	15.86	15.87
sec	26/11/13	ituqui	lago caicara	lago	b	768191	9731325	34	40	370	26	0	30.8	2.97	4.203333333	54.16666667		1	5	30.31		connected	1.1	8.32	9.42	74.54	15.86	15.87
sec	26/11/13	ituqui	lago caicara	lago	c	768191	9731325	9	40	320	30		31.16666667	3.806666667	7.6	54		1	5	30.31		connected	1.1	8.32	9.42	74.54	15.86	15.87
sec	26/11/13	ituqui	lago carana	lago	a	798526	9779537	11	10	342	20	0	31.46666667	3.366666667	8	54.03333333		1	5	30.31		connected	1.1	8.32	9.42	74.54	15.86	15.87
sec	26/11/13	ituqui	lago carana	lago	b	798526	9779537	30	10	110	30	0	31.8	3.8	4.546666667	54.1		1	5	30.31		connected	1.1	8.32	9.42	74.54	15.86	15.87
sec	26/11/13	ituqui	lago carana	lago	c	798526	9779537	22	10	133	22		31.56666667	4.09	8.1	53.83333333		1	5	30.31		connected	1.1	8.32	9.42	74.54	15.86	15.87
sec	24/11/2013	pixuna	canal do estreito	canal	a	775279	9731422	31	40	92	7	0	30.2	4.143333333	7.9	77.53333333		1	5	25.39		connected	13.54	34.07	47.61	42.62	6.61	18.51
sec	24/11/2013	pixuna	canal do estreito	canal	b	775279	9731422	23	40	46	8	0	30.7	1.98	3.61	71.7		1	5	25.39		connected	13.54	34.07	47.61	42.62	6.61	18.51
sec	24/11/2013	pixuna	canal do estreito	canal	c	775279	9731422	27	40	40	10		32.56666667	2.516666667	8	80.23333333		1	5	25.39		connected	13.54	34.07	47.61	42.62	6.61	18.51
sec	24/11/2013	pixuna	lago pixuna	lago	a	770695	9744029	31	2	34	11	0	30.66666667	4.71	7.5	70.9		1	5	25.39		connected	13.54	34.07	47.61	42.62	6.61	18.51
sec	29/11/2013	ponta do ituqui	lago nazare	lago	a	168512	9770113	20	10	126	29	0	29.3	2.613333333	7.9	56.13333333		2	4.85	41.04	nao	non connected	1.82	40.79	42.61	54.52	1.26	29.83
sec	29/11/2013	ponta do ituqui	lago nazare	lago	b	168512	9770113	74	10	78	32	0	29.33333333	1.69	3.356666667	54.36666667		1	5	41.04	nao	non connected	1.82	40.79	42.61	54.52	1.26	29.83
sec	29/11/2013	ponta do ituqui	lago nazare	lago	c	168512	9770113	62	10	82	33		29.6	2.656666667	7.7	65.96666667		1	5	41.04	nao	non connected	1.82	40.79	42.61	54.52	1.26	29.83
sec	29/11/2013	ponta do ituqui	lago rosinha	lago	a	772990	9723051	30	3	40	5	0	31.13333333	4.746666667	8.1	45.73333333		1	5	41.04	nao	non connected	1.82	40.79	42.61	54.52	1.26	29.83
sec	29/11/2013	ponta do ituqui	lago rosinha	lago	b	772990	9723051	83	3	50	5	0	30.03666667	4.25	4.88	43.56666667		1	5	41.04	nao	non connected	1.82	40.79	42.61	54.52	1.26	29.83
sec	29/11/2013	ponta do ituqui	lago rosinha	lago	c	772990	9723051	124	3	41	5		31.66666667	3.913333333	8	40.9		1	5	41.04	nao	non connected	1.82	40.79	42.61	54.52	1.26	29.83
sec	11/11/2013	santa rita	lago ressaca da santa rita	lago	a	606200	9781907	13	40	130	30	0	33.13	2.9	7.6	73.1		1	5	50.5		connected	5.99	16.54	22.53	66.92	9.28	35.55
sec	11/11/2013	santa rita	lago ressaca da santa rita	lago	b	606200	9781907	31	40	135	25	0	32.3	2.25	7.7	75.13		1	5	50.5		connected	5.99	16.54	22.53	66.92	9.28	35.55
sec	11/11/2013	santa rita	lago ressaca da santa rita	lago	c	606200	9781907	31	40	145	25	0	31.9	2.75	7.6	72.2		1	5	50.5		connected	5.99	16.54	22.53	66.92	9.28	35.55
sec	25/11/2013	saracura	lago do saracura	lago	a	768197	9731725	18	10	60	17	0	32	4.533333333	8.6	80.93333333		1	5	39.58		connected	2.01	7.93	9.94	78.22	11.46	22.5
sec	25/11/2013	saracura	lago do saracura	lago	b	768197	9731725	23	10	45	17	0	32.06666667	4.46	4.983333333	69.73333333		1	5	39.58		connected	2.01	7.93	9.94	78.22	11.46	22.5
sec	25/11/2013	saracura	lago simao	lago	a	775286	9731419	17	3	75	10	0	29.6	5.23	7.8	72.4		1	5	39.58		connected	2.01	7.93	9.94	78.22	11.46	22.5
sec	25/11/2013	saracura	lago simao	lago	b	775286	9731419	22	3	50	5	0	29.63333333	3.22	4.433333333	74.7		1	5	39.58		connected	2.01	7.93	9.94	78.22	11.46	22.5
sec	25/11/2013	saracura	lago simao	lago	c	775286	9731419	7	3	50	8		29.8	3.456666667	8	75.73333333		1	5	39.58		connected	2.01	7.93	9.94	78.22	11.46	22.5
sec	23/11/13	tapara	lago do aninga	lago	a	763653	9760688	23	5	50	9	0	29.93333333	2.606666667	7.7	63.16666667		1	5	36.51		connected	0	10.51	10.51	73.49	15.95	13.02
sec	23/11/13	tapara	lago do aninga	lago	b	763853	9760688	20	5	57	15	0	29.86666667	3.44	4.266666667	52.36666667		1	5	36.51		connected	0	10.51	10.51	73.49	15.95	13.02
sec	23/11/13	tapara	lago do aninga	lago	c	763853	9760688	22	5	80	10		30.73333333	4.19	7.7	56.2		1	5	36.51		connected	0	10.51	10.51	73.49	15.95	13.02
sec	28/11/2013	toco	canal da macaca	lago	a	167220	9764758	6	100	82	27	0	29.8	2.01	8.4	75.3		1	5	59.22		connected	0	3.33	3.33	85.44	4.12	42.18
sec	28/11/2013	toco	canal da macaca	lago	b	167220	9764758	27	100	184	23	0	29.93333333	1.84	4.126666667	73.43333333		1	5	59.22		connected	0	3.33	3.33	85.44	4.12	42.18
sec	28/11/2013	toco	canal da macaca	lago	c	167220	9764758	13	100	258	30		30	1.966666667	7.4	73.56666667		1	5	59.22		connected	0	3.33	3.33	85.44	4.12	42.18
sec	28/11/2013	toco	canal do torrao	lago	a	166843	9766975	5	1	275	20	0	31.76666667	4.653333333	8.6	67.26666667		1	5	59.22		connected	0	3.33	3.33	85.44	4.12	42.18
sec	28/11/2013	toco	canal do torrao	lago	b	166843	9766975	12	1	194	18	0	31.6	4.66	5.2	75.73333333		1	5	59.22		connected	0	3.33	3.33	85.44	4.12	42.18
sec	28/11/2013	toco	canal do torrao	lago	c	166843	9766975	17	1	100	31		31.4	5.243333333	7.4	73		1	5	59.22		connected	0	3.33	3.33	85.44	4.12	42.18
sec	14/12/2013	tres ilhas	lago do papucu da januaria	lago	a	689945	9767537	19	60	90	53	0	31.6	1.63	7.6	88.03333333		1	5	36.24		connected	11.25	24.31	35.56	59.55	3.03	21.22
sec	14/12/2013	tres ilhas	lago do papucu da januaria	lago	b	689945	9767537	17	60	70	55	0	32.5	2.05	3.38	87.96666667		1	5	36.24		connected	11.25	24.31	35.56	59.55	3.03	21.22
sec	14/12/2013	tres ilhas	lago do papucu da januaria	lago	c	689945	9767537	20	60	110	50		32.06666667	1.623333333	7.8	87.36666667		1	5	36.24		connected	11.25	24.31	35.56	59.55	3.03	21.22
sec	14/11/2013	tres ilhas	lago sacai	lago	a	689944	9767516	17	70	55	5	0	32.76666667	3.84	7.8	53.53333333		1	5	36.24		connected	11.25	24.31	35.56	59.55	3.03	21.22
sec	14/11/2013	tres ilhas	lago sacai	lago	b	689944	9767516	18	70	34	10	0	33.8	3.22	4.133333333	54.36666667		1	5	36.24		connected	11.25	24.31	35.56	59.55	3.03	21.22
sec	14/11/2013	tres ilhas	lago sacai	lago	c	689944	9767516	32	70	62	10		32.43333333	2.926666667	7.8	47.03333333		1	5	36.24		connected	11.25	24.31	35.56	59.55	3.03	21.22
sec	13/11/2013	tres ilhas de cima	lago andre	lago	a	617590	9784284	77	5	40	17	0	31.76666667	3.78	7.3	57.26666667		2	2.9	36.24		connected	11.25	24.31	35.56	59.55	3.03	21.22
sec	13/11/2013	tres ilhas de cima	lago andre	lago	b	617590	9784284	99	5	90	10	0	33	5.8	6.1	58.36666667		2	2.8	36.24		connected	11.25	24.31	35.56	59.55	3.03	21.22
sec	13/11/2013	tres ilhas de cima	lago andre	lago	c	617590	9784284	42	5	84	11		33.23333333	5.363333333	7.5	51.46666667		2	4.7	36.24		connected	11.25	24.31	35.56	59.55	3.03	21.22
vaz	9/9/2013	agua preta	campo da cabeira do maraca	campo	a	767867	8762916	8	10	100	25		30.2	5.5	6.6	53.26666667		1	5	34.58	sim	connected	3.92	11.36	15.28	57.06	27.39	24.01
vaz	9/9/2013	agua preta	campo da cabeira do maraca	campo	b	767867	8762916	1	10	110	15		29.33333333	4.856666667	6.583333333	51.6		1	5	34.58	sim	connected	3.92	11.36	15.28	57.06	27.39	24.01
vaz	9/9/2013	agua preta	campo da cabeira do maraca	campo	c	767867	8762916	38	10	150	40		30.03333333	4.876666667	6.56	57.23333333		2	5.05	34.58	sim	connected	3.92	11.36	15.28	57.06	27.39	24.01
vaz	9/9/2013	agua preta	canal do arapapa da agua preta	canal	a	768147	9762669	49	5	220	35	10	29.86666667	3.633333333	6.743333333	45.06666667		3	4.95	34.58	sim	connected	3.92	11.36	15.28	57.06	27.39	24.01
vaz	9/9/2013	agua preta	canal do arapapa da agua preta	canal	b	768147	9762669	12	5	125	15	10	30.23333333	4.683333333	6.45	53.93333333		1	5	34.58	sim	connected	3.92	11.36	15.28	57.06	27.39	24.01
vaz	9/9/2013	agua preta	canal do arapapa da agua preta	canal	c	768147	9762669	37	5	225	15	10	30.5	3.166666667	6.766666667	56.36666667		1	5	34.58	sim	connected	3.92	11.36	15.28	57.06	27.39	24.01
vaz	9/9/2013	agua preta	lago do itarim	lago	a	768748	9762437	3	1	80	42		29.9	5.666666667	7.093333333	42.66666667		1	5	34.58	sim	connected	3.92	11.36	15.28	57.06	27.39	24.01
vaz	9/9/2013	agua preta	lago do itarim	lago	b	768748	9762437	16	1	100	44		29.56666667	6.246666667	7.11	42.5		2	0.3	34.58	sim	connected	3.92	11.36	15.28	57.06	27.39	24.01
vaz	9/9/2013	agua preta	lago do itarim	lago	c	768748	9762437	11	1	90	15		30.06666667	5.876666667	7.09	42.7		3	1.4	34.58	sim	connected	3.92	11.36	15.28	57.06	27.39	24.01
vaz	9/6/2013	alenquer	campo joao antonio	campo	a	752352	9781162	4	60	187	84		29.6	1.55	6.206666667	52.6		4	4.15	20.86		connected	3.07	60	63.07	26.28	10.39	14.51
vaz	9/6/2013	alenquer	canal do igarapezinho de alenquer	canal	a	752770	9781021	14	50	400	72	9	29.66666667	2.643333333	6.163333333	44.8		2	5.05	20.86		connected	3.07	60	63.07	26.28	10.39	14.51
vaz	9/6/2013	alenquer	canal do igarapezinho de alenquer	canal	b	752770	9781021	19	50	260	83		29.96666667	2.16	6.46	52.36666667		3	4.5	20.86		connected	3.07	60	63.07	26.28	10.39	14.51
vaz	9/6/2013	alenquer	lago joao antonio	lago	a	752140	9781116	87	50	235	95	0	29.47	1.033333333	6.24	50.13333333		1	5	20.86		connected	3.07	60	63.07	26.28	10.39	14.51
vaz	9/6/2013	alenquer	lago joao antonio	lago	b	752140	9781116	26	50	250	96	0	29.5	0.88	6.25	48.1		1	5	20.86		connected	3.07	60	63.07	26.28	10.39	14.51
vaz	9/3/2013	arapiri	campo do papucu do arapiri	campo	a	723063	9770498	40	10	140	5	5.05	31.1	2.543333333	6.33	52.73333333		4	2	27.12		connected	6.76	40.34	47.1	48.2	2.75	21.5
vaz	9/3/2013	arapiri	campo do papucu do arapiri	campo	b	723063	9770498	98	10	130	5		31.13333333	2.053333333	6.353333333	70.93333333		4	2.05	27.12		connected	6.76	40.34	47.1	48.2	2.75	21.5
vaz	9/3/2013	arapiri	campo do papucu do arapiri	campo	c	723063	9770498	35	10	240	5	90	30.96666667	5.323333333	6.573333333	44.63333333		3	4.775	27.12		connected	6.76	40.34	47.1	48.2	2.75	21.5
vaz	9/4/2013	arapiri	canal do pau mulato	canal	a	723438	9769745	74	5	365	20	4	29.96666667	6.156666667	6.416666667	43.6		4	4.45	27.12		connected	6.76	40.34	47.1	48.2	2.75	21.5
vaz	9/4/2013	arapiri	canal do pau mulato	canal	b	723438	9769745	93	5	220	10	4	29.9	5.263333333	6.49	44.36666667		4	2.8	27.12		connected	6.76	40.34	47.1	48.2	2.75	21.5
vaz	9/4/2013	arapiri	canal do pau mulato	canal	c	723438	9769745	94	5	240	10	11	31.73333333	4.286666667	6.65	43.56666667		3	4.78	27.12		connected	6.76	40.34	47.1	48.2	2.75	21.5
vaz	9/3/2013	atuma	campo do munguba	campo	a	735497	9772274	32	10	220	20		30.96666667	3.676666667	6.746666667	48.3		1	5	37.27		connected	5.32	10.12	15.44	71.29	12.94	17.14
vaz	9/3/2013	atuma	campo do munguba	campo	c	735497	9772274	22	10	110	30		30.86666667	3.16	6.61	49.73333333		2	3	37.27		connected	5.32	10.12	15.44	71.29	12.94	17.14
vaz	9/3/2013	atuma	canal do marajo	canal	a	734458	9770680	17	70	360	30		29.6	3.85	6.563333333	50.5		1	5	37.27		connected	5.32	10.12	15.44	71.29	12.94	17.14
vaz	3/9/2013	atuma	canal do marajo	canal	b	734458	9770680	26	70	345	30	0	29.6	3.526666667	6.55	50.36666667		1	5	37.27		connected	5.32	10.12	15.44	71.29	12.94	17.14
vaz	3/9/2013	atuma	canal do marajo	canal	c	734458	9770680	54	70	360	35	0	29.6	3.48	6.53	51.2		5	2.25	37.27		connected	5.32	10.12	15.44	71.29	12.94	17.14
vaz	3/9/2013	atuma	lago cipo	lago	a	736227	9771142	9	80	326	25		29.46666667	3.54	6.59	56.76666667		4	3.025	37.27		connected	5.32	10.12	15.44	71.29	12.94	17.14
vaz	3/9/2013	atuma	lago cipo	lago	c	736227	9771142	108	80	380	25		29.7	3.966666667	6.63	48.03333333		6	4.95	37.27		connected	5.32	10.12	15.44	71.29	12.94	17.14
vaz	8/28/2013	boto	campo do lago do porcao	campo	a	616078	978546	2	40	160	250	0	30.17	5.833333333	6.57	33.3		2	4.85	11.27		connected	58.69	11.29	69.98	24.26	2.89	8.27
vaz	8/28/2013	boto	campo do lago do porcao	campo	b	616078	978546	5	40	210	35	0	29.8	6.013333333	6.7	43.63333333		2	4.55	11.27		connected	58.69	11.29	69.98	24.26	2.89	8.27
vaz	8/28/2013	boto	campo do lago do porcao	campo	c	616078	978546	6	40	340	35	0	29.63333333	5.6	6.573333333	42.96666667		2	4.85	11.27		connected	58.69	11.29	69.98	24.26	2.89	8.27
vaz	8/28/2013	boto	canal da agua branca	canal	a	615376	9785810	21	40	114	30	26.81	27.53333333	6.493333333	6.64	43.56666667		2	4.4	11.27		connected	58.69	11.29	69.98	24.26	2.89	8.27
vaz	8/28/2013	boto	canal da agua branca	canal	b	615376	9785810	10	40	400	40	8.72	29.1	5.956666667	6.603333333	43.5		3	4.05	11.27		connected	58.69	11.29	69.98	24.26	2.89	8.27
vaz	8/28/2013	boto	canal da agua branca	canal	c	615376	9785810	5	40	385	45	15.36	29.00333333	5.49	6.5	43.6		4	4.55	11.27		connected	58.69	11.29	69.98	24.26	2.89	8.27
vaz	8/28/2013	boto	lago porcao	lago	a	615986	9784975	4	40	240	40	0	29	6.073333333	6.56	43.86666667		2	4.55	11.27		connected	58.69	11.29	69.98	24.26	2.89	8.27
vaz	8/28/2013	boto	lago porcao	lago	b	615986	9784975	1	40	230	40	0	29.03333333	5.223333333	6.476666667	44.03333333		3	4.625	11.27		connected	58.69	11.29	69.98	24.26	2.89	8.27
vaz	8/28/2013	boto	lago porcao	lago	c	615986	9784975	10	40	270	35	0	29.26666667	5.996666667	6.63	42.83333333		3	4.715	11.27		connected	58.69	11.29	69.98	24.26	2.89	8.27
vaz	9/7/2013	ilha do carmo	campo aracatuba	campo	a	751153	9776679	100	45	90	90		32.3	3.006666667	6.613333333	54.53333333		4	2.55	14.45		connected	21.03	39.82	60.85	23.15	12.86	5.73
vaz	9/7/2013	ilha do carmo	campo aracatuba	campo	b	751153	9776679	10	45	170	90		31.83333333	2.046666667	6.486666667	61.93333333		2	4.5	14.45		connected	21.03	39.82	60.85	23.15	12.86	5.73
vaz	9/7/2013	ilha do carmo	campo aracatuba	campo	c	751153	9776679	29	45	155	90		31.83333333	1.853333333	6.52	61.73333333		1	5	14.45		connected	21.03	39.82	60.85	23.15	12.86	5.73
vaz	9/7/2013	ilha do carmo	canal paranazinho da ilha do carmo	canal	b	748754	9775877	35	10	355	70	34	29.3	2.936666667	6.32	84.33333333		1	5	14.45		connected	21.03	39.82	60.85	23.15	12.86	5.73
vaz	9/7/2013	ilha do carmo	canal paranazinho da ilha do carmo	canal	c	748754	9775877	128	10	210	70	34	30.53333333	1.71	6.516666667	73.5		4	4.825	14.45		connected	21.03	39.82	60.85	23.15	12.86	5.73
vaz	9/7/2013	ilha do carmo	lago aracatuba	lago	b	748748	9775876	40	45	120	100		31.86666667	3.02	6.51	58.03333333		3	4.8	14.45		connected	21.03	39.82	60.85	23.15	12.86	5.73
vaz	9/7/2013	ilha do carmo	lago aracatuba	lago	c	748748	9775876	18	45	125	100		31.96666667	2.793333333	6.19	58.13333333		2	4.95	14.45		connected	21.03	39.82	60.85	23.15	12.86	5.73
vaz	8/31/2013	ilha do meio	campo do amazonino	campo	a	715309	9767606	6	1	160	35		30.43333333	3.393333333	6.63	50.7		1	5	35.46		connected	3.39	16.1	19.49	70.21	9.93	18.88
vaz	8/31/2013	ilha do meio	campo do amazonino	campo	b	715309	9767606	4	1	200	45	38	21.56666667	2.966666667	6.65	49.36666667		1	5	35.46		connected	3.39	16.1	19.49	70.21	9.93	18.88
vaz	8/31/2013	ilha do meio	campo do amazonino	campo	c	715309	9767606	24	1	130	55		30.8	3.426666667	6.636666667	51.33333333		2	5.3	35.46		connected	3.39	16.1	19.49	70.21	9.93	18.88
vaz	8/31/2013	ilha do meio	canal do lago comprido da costa do iranduba	canal	a	715849	9767993	7	1	160	55		30.03333333	1.87	6.356666667	70.13333333		1	5	35.46		connected	3.39	16.1	19.49	70.21	9.93	18.88
vaz	8/31/2013	ilha do meio	canal do lago comprido da costa do iranduba	canal	b	715849	9767993	65	1	160	55	35	30.03333333	1.84	6.336666667	64.56666667		2	5.05	35.46		connected	3.39	16.1	19.49	70.21	9.93	18.88
vaz	8/31/2013	ilha do meio	canal do lago comprido da costa do iranduba	canal	c	715849	9767993	30	1	180	60	20	30.03333333	2.593333333	6.55	51.8		3	5	35.46		connected	3.39	16.1	19.49	70.21	9.93	18.88
vaz	8/31/2013	ilha do meio	lago do amazonino	lago	a	715602	9768742	10	10	580	30	38	30.46666667	3.373333333	6.423333333	47.86666667		1	5	35.46		connected	3.39	16.1	19.49	70.21	9.93	18.88
vaz	8/31/2013	ilha do meio	lago do amazonino	lago	b	715602	9768742	18	10	600	35	0	30.16666667	2.946666667	6.533333333	48.2		1	5	35.46		connected	3.39	16.1	19.49	70.21	9.93	18.88
vaz	15/09/13	ipanema	campo do embaubau	campo	a	167087	9764661	22	30	210	35	0	29.46666667	4.03	6.65	47.2		1	5	60.2		connected	0	17.55	17.55	80.18	1.93	35.14
vaz	15/09/13	ipanema	campo do embaubau	campo	b	167087	9764661	10	30	225	40	0	29.33333333	3.493333333	6.51	48.3		1	5	60.2		connected	0	17.55	17.55	80.18	1.93	35.14
vaz	15/09/13	ipanema	campo do embaubau	campo	c	167087	9764661	7	30	160	30	0	26.8	3.99	6.546666667	41.7		1	5	60.2		connected	0	17.55	17.55	80.18	1.93	35.14
vaz	15/09/13	ipanema	canal estromacas	canal	a	168305	9768335	5	10	190	20	11	29.93333333	6.36	6.853333333	41.8		1	5	60.2		connected	0	17.55	17.55	80.18	1.93	35.14
vaz	15/09/13	ipanema	canal estromacas	canal	c	168602	9768782	31	10	160	30	11	30.2	4.126666667	6.73	42.8		1	5	60.2		connected	0	17.55	17.55	80.18	1.93	35.14
vaz	15/09/13	ipanema	lago da maria	lago	a	166598	9764124	12	45	245	75	0	29.66666667	3.883333333	6.496666667	56.23333333		1	5	60.2		connected	0	17.55	17.55	80.18	1.93	35.14
vaz	15/09/13	ipanema	lago da maria	lago	b	166598	9764124	28	45	315	70	0	29.76666667	3.87	6.5	56.1		1	5	60.2		connected	0	17.55	17.55	80.18	1.93	35.14
vaz	15/09/13	ipanema	lago da maria	lago	c	166598	9764124	34	45	305	100	0	29.7	4.036666667	6.53	59.43333333		1	5	60.2		connected	0	17.55	17.55	80.18	1.93	35.14
vaz	9/1/2013	itamaraca	campo do lago preto	campo	a	703722	9766542	77	60	173	90	0	31.03333333	2.513333333	6.47	54.2		1	5	14.84		connected	2.99	37.47	40.46	49.57	9.6	10.63
vaz	9/1/2013	itamaraca	campo do lago preto	campo	b	703722	9766542	12	60	173	93	0	30.66666667	2.46	6.416666667	64.33333333		1	5	14.84		connected	2.99	37.47	40.46	49.57	9.6	10.63
vaz	9/1/2013	itamaraca	canal do lago preto	canal	b	704931	9766332	34	5	210	89	35	30.7	1.55	6.26	55.63333333		3	3.86	14.84		connected	2.99	37.47	40.46	49.57	9.6	10.63
vaz	9/1/2013	itamaraca	canal do lago preto	canal	c	704931	9766332	86	5	165	80	1.11	31.03333333	2.403333333	6.496666667	47.5		1	5	14.84		connected	2.99	37.47	40.46	49.57	9.6	10.63
vaz	9/1/2013	itamaraca	lago preto	lago	a	703212	7765756	47	30	183	74	0	29.46666667	1.633333333	6.31	64.8		1	5	14.84		connected	2.99	37.47	40.46	49.57	9.6	10.63
vaz	9/1/2013	itamaraca	lago preto	lago	b	703218	9766956	12	30	210	90	0	29.83333333	1.516666667	6.303333333	57.2		3	1.925	14.84		connected	2.99	37.47	40.46	49.57	9.6	10.63
vaz	9/1/2013	itamaraca	lago preto	lago	c	703218	9766956	15	30	208	70	0	30.03333333	1.993333333	6.38	55.76666667		3	4.63	14.84		connected	2.99	37.47	40.46	49.57	9.6	10.63
vaz	9/14/2013	ituqui	campo carana	campo	a	797432	9730096	20	70	550	25	0	29.1	5.4	6.466666667	38.96666667		1	5	30.31		connected	1.1	8.32	9.42	74.54	15.86	15.87
vaz	9/14/2013	ituqui	campo carana	campo	b	797432	9730096	28	70	660	26		29.13333333	4.216666667	6.533333333	39.83333333		1	5	30.31		connected	1.1	8.32	9.42	74.54	15.86	15.87
vaz	9/14/2013	ituqui	campo carana	campo	c	797432	9730096	22	70	615	30		29.13333333	4.233333333	6.49	39.26666667		2	5	30.31		connected	1.1	8.32	9.42	74.54	15.86	15.87
vaz	9/14/2013	ituqui	lago caicara	lago	a	797004	9729696	27	50	160	23		29.8	3.916666667	6.503333333	39.7		1	5	30.31		connected	1.1	8.32	9.42	74.54	15.86	15.87
vaz	9/14/2013	ituqui	lago caicara	lago	b	797004	9729696	34	50	170	35		30.03333333	4.053333333	6.446666667	27.13333333		1	5	30.31		connected	1.1	8.32	9.42	74.54	15.86	15.87
vaz	9/14/2013	ituqui	lago caicara	lago	c	797004	9729696	20	50	160	26		29.9	3.966666667	6.51	38.86666667		1	5	30.31		connected	1.1	8.32	9.42	74.54	15.86	15.87
vaz	9/11/2013	pixuna	campo do pixuna	campo	a	771060	9734149	10	20	180	15	15	30.3	5.266666667	6.656666667	51.43333333		1	5	25.39		connected	13.54	34.07	47.61	42.62	6.61	18.51
vaz	9/11/2013	pixuna	campo do pixuna	campo	b	771060	9734149	14	20	225	10	15	30.03333333	4.333333333	6.446666667	47.96666667		1	5	25.39		connected	13.54	34.07	47.61	42.62	6.61	18.51
vaz	9/11/2013	pixuna	campo do pixuna	campo	c	771060	9734149	34	20	90	10	15	30.4	4.8	6.816666667	48.93333333		2	4.975	25.39		connected	13.54	34.07	47.61	42.62	6.61	18.51
vaz	9/11/2013	pixuna	canal pixuna	canal	a	772956	9732606	10	50	200	15	10	30.56666667	3.1	6.293333333	47.1		1	5	25.39		connected	13.54	34.07	47.61	42.62	6.61	18.51
vaz	9/11/2013	pixuna	canal pixuna	canal	b	772956	9732606	14	50	270	15	10	30.03333333	3.233333333	6.446666667	47.73333333		1	5	25.39		connected	13.54	34.07	47.61	42.62	6.61	18.51
vaz	9/11/2013	pixuna	canal pixuna	canal	c	772956	9732606	19	50	200	15	10	30.1	3.426666667	6.443333333	47.6		1	5	25.39		connected	13.54	34.07	47.61	42.62	6.61	18.51
vaz	9/11/2013	pixuna	lago pixuna	lago	a	772949	9732606	40	2	250	10	0	30.63333333	4.166666667	6.663333333	48.5		1	5	25.39		connected	13.54	34.07	47.61	42.62	6.61	18.51
vaz	9/11/2013	pixuna	lago pixuna	lago	b	772949	9732606	64	2	90	15	0	30.73333333	3.666666667	6.703333333	48.53333333		2	5	25.39		connected	13.54	34.07	47.61	42.62	6.61	18.51
vaz	9/11/2013	pixuna	lago pixuna	lago	c	772949	9732606	25	2	220	15	0	30.83333333	4	6.82	50.16666667		1	5	25.39		connected	13.54	34.07	47.61	42.62	6.61	18.51
vaz	9/8/2013	salvacao	campo do arrozal	campo	a	769996	9772733	44	5	100	30	10	30.06666667	6.56	6.863333333	40.16666667		1	5	34.75		connected	0.27	4.08	4.35	85.58	6.94	9.69
vaz	9/8/2013	salvacao	campo do arrozal	campo	b	769996	9772733	26	5	120	30		30.46666667	6.5	6.973333333	44.13333333		3	3.2	34.75		connected	0.27	4.08	4.35	85.58	6.94	9.69
vaz	9/8/2013	salvacao	campo do arrozal	campo	c	769996	9772733	5	5	110	25		30.26666667	4.56	6.803333333	43.63333333		2	5.95	34.75		connected	0.27	4.08	4.35	85.58	6.94	9.69
vaz	8/27/2013	santa rita	campo do laguinho da santa rita	campo	a	607304	9781489	17	20	185	70	18	32.6	6.313333333	6.476666667	56.5		4	3.6	50.5		connected	5.99	16.54	22.53	66.92	9.28	35.55
vaz	8/27/2013	santa rita	campo do laguinho da santa rita	campo	b	607304	9781489	1	20	165	70		32.7	3.17	6.493333333	58.3		2	3.95	50.5		connected	5.99	16.54	22.53	66.92	9.28	35.55
vaz	8/27/2013	santa rita	campo do laguinho da santa rita	campo	c	607304	9781489	5	20	240	90	29	31.36666667	4.376666667	6.313333333	61.93333333		2	4.94	50.5		connected	5.99	16.54	22.53	66.92	9.28	35.55
vaz	8/26/2013	santa rita	canal igarape do frasqueira	canal	a	606455	9780365	12	20	240	100	0	30.43333333	4.216666667	6.503333333	47.53333333		3	4.3	50.5		connected	5.99	16.54	22.53	66.92	9.28	35.55
vaz	8/26/2013	santa rita	canal igarape do frasqueira	canal	b	606455	9780365	40	20	225	70	32	30.37666667	4.98	6.313333333	48.6		4	3.64	50.5		connected	5.99	16.54	22.53	66.92	9.28	35.55
vaz	8/26/2013	santa rita	canal igarape do frasqueira	canal	c	605916	9779954	20	20	170	95	11	31.36666667	4.833333333	7.026666667	48.4		2	4.7	50.5		connected	5.99	16.54	22.53	66.92	9.28	35.55
vaz	8/27/2013	santa rita	laguinho da santa rita	lago	a	607482	9781427	15	10	186	70	13	31.23333333	7.98	6.56	56.8		2	4.85	50.5		connected	5.99	16.54	22.53	66.92	9.28	35.55
vaz	8/27/2013	santa rita	laguinho da santa rita	lago	b	607482	9781427	25	10	225	70	32	31.7	4.155	6.73	57.85		1	0.25	50.5		connected	5.99	16.54	22.53	66.92	9.28	35.55
vaz	8/27/2013	santa rita	laguinho da santa rita	lago	c	607482	9781427	3	10	170	95	11	31.3	5.29	6.726666667	56		1	5	50.5		connected	5.99	16.54	22.53	66.92	9.28	35.55
vaz	9/12/2013	saracura	campo da baixa do acari	campo	b	768280	9729505	6	45	160	30	15	30.83333333	3.71	6.123333333	64.3		1	5	39.58		connected	2.01	7.93	9.94	78.22	11.46	22.5
vaz	9/12/2013	saracura	canal do saracura	canal	a	767479	9731835	3	5	220	25	10	31	5	6.43	41.16666667		1	5	39.58		connected	2.01	7.93	9.94	78.22	11.46	22.5
vaz	9/12/2013	saracura	canal do saracura	canal	b	767479	9731835	20	5	180	25	10	31.3	4.75	6.523333333	45.16666667		2	5.8	39.58		connected	2.01	7.93	9.94	78.22	11.46	22.5
vaz	9/12/2013	saracura	canal do saracura	canal	c	767479	9731835	13	5	230	25	10	30.46666667	4.713333333	6.626666667	40.66666667		1	5	39.58		connected	2.01	7.93	9.94	78.22	11.46	22.5
vaz	9/12/2013	saracura	lago simao	lago	a	774661	9731626	31	2	120	20	0	26.16666667	3.566666667	6.433333333	44.36666667		2	4.985	39.58		connected	2.01	7.93	9.94	78.22	11.46	22.5
vaz	9/12/2013	saracura	lago simao	lago	b	774661	9731626	7	2	200	25	0	29.5	4.2	6.436666667	42.43333333		1	5	39.58		connected	2.01	7.93	9.94	78.22	11.46	22.5
vaz	9/12/2013	saracura	lago simao	lago	c	774661	9731626	8	2	280	25	0	29.43333333	3.333333333	6.553333333	52.53333333		2	4.97	39.58		connected	2.01	7.93	9.94	78.22	11.46	22.5
vaz	9/10/2013	tapara	campo redondo do tapara	campo	a	771263	9743708	2	20	245	45	14	28.96666667	2.38	6.366666667	46.36666667		3	4.8	36.51		connected	0	10.51	10.51	73.49	15.95	13.02
vaz	9/10/2013	tapara	campo redondo do tapara	campo	c	771263	9743708	19	20	250	40		28.3	1.766666667	6.233333333	42.5		1	5	36.51		connected	0	10.51	10.51	73.49	15.95	13.02
vaz	9/10/2013	tapara	canal baixa da egua	canal	a	771508	9745897	27	20	165	49	7	29.5	2.26	6.533333333	47.46666667		1	5	36.51		connected	0	10.51	10.51	73.49	15.95	13.02
vaz	9/10/2013	tapara	canal baixa da egua	canal	b	771508	9745897	9	20	103	38		30.06666667	2.293333333	6.576666667	44.66666667		3	5.95	36.51		connected	0	10.51	10.51	73.49	15.95	13.02
vaz	9/10/2013	tapara	canal baixa da egua	canal	c	771508	9745897	3	20	126	39.5		30.43333333	2.233333333	6.576666667	46.5		3	3.7	36.51		connected	0	10.51	10.51	73.49	15.95	13.02
vaz	9/10/2013	tapara	lago do redondo do tapara	lago	a	701342	9743423	25	20	269	57	10	29.06666667	1.76	6.433333333	44.4		1	5	36.51		connected	0	10.51	10.51	73.49	15.95	13.02
vaz	9/10/2013	tapara	lago do redondo do tapara	lago	b	701342	9743423	11	20	202	37		29.66666667	2.113333333	6.416666667	44.9		2	4.85	36.51		connected	0	10.51	10.51	73.49	15.95	13.02
vaz	9/10/2013	tapara	lago do redondo do tapara	lago	c	701342	9743423	2	20	161	40		28.43333333	2.003333333	6.366666667	45.26666667		1	5	36.51		connected	0	10.51	10.51	73.49	15.95	13.02
vaz	9/16/2013	toco	campo da macaca	campo	a	833202	9766298	28	10	420	41		30.36666667	4.7	6.6	54.8		2	5.5	59.22		connected	0	3.33	3.33	85.44	4.12	42.18
vaz	9/16/2013	toco	campo da macaca	campo	b	833202	9766298	21	10	300	41		30.5	5.24	6.743333333	67.86666667		2	5.5	59.22		connected	0	3.33	3.33	85.44	4.12	42.18
vaz	9/16/2013	toco	campo da macaca	campo	c	833202	9766298	33	10	150	40		30.76666667	6.436666667	6.683333333	58.23333333		2	5.5	59.22		connected	0	3.33	3.33	85.44	4.12	42.18
vaz	9/16/2013	toco	canal da macaca	canal	a	833339	9766177	100	10	160	44	0	30	4.696333333	7.05	58.43333333		1	5	59.22		connected	0	3.33	3.33	85.44	4.12	42.18
vaz	9/16/2013	toco	canal da macaca	canal	b	833339	9766177	21	10	262	40	0	30.46666667	5.556666667	6.66	56.03333333		1	5	59.22		connected	0	3.33	3.33	85.44	4.12	42.18
vaz	9/16/2013	toco	canal da macaca	canal	c	833339	9766177	26	10	220	32	0	30.2	4.966666667	6.823333333	55.36666667		1	5	59.22		connected	0	3.33	3.33	85.44	4.12	42.18
vaz	8/30/2013	tres ilhas	campo do papucu da januaria	campo	a	689443	9767757	70	50	303	53	12	29.96666667	2.143333333	6.303333333	49.6		2	4.85	36.24		connected	11.25	24.31	35.56	59.55	3.03	21.22
vaz	8/30/2013	tres ilhas	campo do papucu da januaria	campo	b	689443	9767757	13	50	210	50	10	29.9	1.71	6.313333333	49.86666667		3	5.34	36.24		connected	11.25	24.31	35.56	59.55	3.03	21.22
vaz	8/30/2013	tres ilhas	lago sacai	lago	a	689726	9767880	8	50	214	30	10	29.43333333	2.32	6.21	47.96666667		2	4.85	36.24		connected	11.25	24.31	35.56	59.55	3.03	21.22
vaz	8/30/2013	tres ilhas	lago sacai	lago	b	690187	9767432	5	50	140	30	11	29.56666667	2.193333333	6.216666667	49.2		1	5	36.24		connected	11.25	24.31	35.56	59.55	3.03	21.22
vaz	8/29/2013	tres ilhas de cima	campo sao miguel	campo	a	675392	9780879	59	50	140	55		32.3	1.95	6.553333333	80.26666667		4	5.05	36.24		connected	11.25	24.31	35.56	59.55	3.03	21.22
vaz	8/29/2013	tres ilhas de cima	campo sao miguel	campo	b	675392	9780879	23	50	320	85		31.33333333	1.276666667	6.54	79.86666667		3	4.55	36.24		connected	11.25	24.31	35.56	59.55	3.03	21.22
vaz	8/29/2013	tres ilhas de cima	campo sao miguel	campo	c	675392	9780879	30	50	380	90		31.36666667	1.423333333	6.556666667	89.7		3	4.73	36.24		connected	11.25	24.31	35.56	59.55	3.03	21.22
vaz	8/29/2013	tres ilhas de cima	canal sao miguel	canal	a	675078	9781193	21	40	145	75	0	30.43333333	1.456666667	6.29	83.3		3	4.7	36.24		connected	11.25	24.31	35.56	59.55	3.03	21.22
vaz	8/29/2013	tres ilhas de cima	canal sao miguel	canal	b	675078	9781193	33	40	190	80	34	30.63333333	1.5	6.406666667	81.83333333		2	4.7	36.24		connected	11.25	24.31	35.56	59.55	3.03	21.22
vaz	8/29/2013	tres ilhas de cima	canal sao miguel	canal	c	675078	9781193	12	40	190	80	0	30.53333333	1.236666667	6.413333333	82.3		2	4.91	36.24		connected	11.25	24.31	35.56	59.55	3.03	21.22
vaz	8/29/2013	tres ilhas de cima	lago sao miguel	lago	a	675293	9780790	62	40	180	65		30.73333333	1.22	6.423333333	78.86666667		4	4.35	36.24		connected	11.25	24.31	35.56	59.55	3.03	21.22
vaz	8/29/2013	tres ilhas de cima	lago sao miguel	lago	b	675293	9780790	65	40	140	70		30.73333333	1.02	6.396666667	81.56666667		4	5.57	36.24		connected	11.25	24.31	35.56	59.55	3.03	21.22
