# Supplementary material for: Threshold responses of floating meadow fish communities to floodplain forest cover in the lower Amazon River
Source: Conserv Biol. 2025 Aug 15;39(6):e70110. doi: 10.1111/cobi.70110 (PMC12658946; doi:10.1111/cobi.70110)
Supplement: Supplementary file 9 — Supporting Information [file COBI-39-e70110-s007.r]

### TOTAL pRDA Forest and Macrophyte Fishes ###

# pRDA conditioning for season

library(ape)
library(vegan)
library(gtools)
library(lattice)
library(tidyverse)
library(mvnormtest)
library(adespatial)
library(MVN)
library(magrittr)
library(readxl)
library(vegan)
library("ecodist")
library(ggplot2)
library(ggrepel)
library(BiodiversityR)


## 1.) Prepare data ##


#Read in fish data
fishdata <-read.csv("bio.csv")
fishmatrix <- fishdata[,c(6:283)]

#Create dataset removing rare species.. should I include this given that I averaged the data?
PAbio <- decostand(fishmatrix, method = "pa")
#Warning message: In decostand(fishUnique, method = "pa") :input data contains negative entries: result may be non-sense

which(colSums(PAbio) > 18, arr.ind=TRUE)#18 is ~5% of 132
bioCom <- fishmatrix[,c(which(colSums(PAbio) > 18, arr.ind=TRUE))]#Selecting all columns with >18 occurrences

dim(bioCom) #369 sites X 44 species...88% of my data are rare species...
bioCom2 <-as.data.frame(bioCom)
which(rowSums(bioCom) ==0, arr.ind=TRUE)
bioCom2<-bioCom[rowSums(bioCom)>0,] #Exclude rows (samples) with zero fish
dim(bioCom2) # sites 19,278,344 removed
#Hellinger transform biotic data for RDA
bio.hel<-decostand(bioCom2, "hellinger")

## Read in abiotic data ##
abio <- read.csv("abio.csv")
abio1 <-abio[-c(19,278,344),]
abioRDA <- subset(abio1, select=c(season,pH,macro_visual, depth,	transp,	
                                  temp,	oxy,	cond,	macro_rich,	macro_struc,	
                                  macro_index_1,	forest_system,	shrub_system,	
                                  shrub_forest_system,	campo_system,	water_lake,	
                                  macro_index_2))


#--------------------------------------------------------------------------------

### PCNM ###

coords <- read_excel("LowAmazonLatLong.xlsx")

dist<- cbind(coords$Latitude, coords$Longitude)
dist <- dist[-c(19,278,344),] # to make this match the sites removed from bio.hel
PCNM <- pcnm(dist(dist)) #Used default threshold value in vegan which is the longest possible threshold to keep the data connected

## Map of PCNMs in the sample plot
#ordisurf(dist, scores(PCNM, choi=1), bubble = 4, main = "PCNM 1")
#ordisurf(dist, scores(PCNM, choi=2), bubble = 4, main = "PCNM 2")
#ordisurf(dist, scores(PCNM, choi=3), bubble = 4, main = "PCNM 3")

# Weighted PCNM for RDA
rs <- rowSums(bio.hel)/sum(bio.hel)
pcnmw <- pcnm(dist(dist), w = rs)
ord <- rda(bio.hel ~ scores(pcnmw))
ord
# Constrained    0.1680

## Multiscale ordination: residual variance should have no distance
## trend
#msoplot(mso(ord, dist))

station.dists <- dist(dist)
pcnm1<-pcnm(station.dists)
pcnm1$values/sum(pcnm1$values) # Only the first 30 axes are positive
pcnm1$values[1:30]/sum(pcnm1$values[1:30])## See the explanation of the axes --Consider only the positive axes
as.data.frame(scores(pcnm1,choi=1:3))

pcnmtest<-as.data.frame(scores(pcnm1,choi=1:30))

#--------------------------------------------------------------------------------


#Prepare data for RDA
open_water <- abioRDA$water_lake
DO <- abioRDA$oxy
temp <- abioRDA$temp
transp <- abioRDA$water_lake
depth <- abioRDA$depth
macrophyte_cover <- abioRDA$macro_index_2
macro1 <- abioRDA$macro_index_1
macro.vis <- abioRDA$macro_visual
trees <- abioRDA$forest_system
forest <- abioRDA$shrub_forest_system
pH <- abioRDA$pH
conductivity <- abioRDA$cond
macrophyte_richness <- abioRDA$macro_rich
macro_struc <- abioRDA$macro_struc
season <- abioRDA$season
pcnm <- pcnmtest


#Continuous environmental matrix 
env<-cbind(open_water,DO,temp,transp,depth,macrophyte_cover,forest,
           pH,conductivity,macrophyte_richness,pcnm)
hist(macrophyte_richness)

#Create objects for first 2 pcnm axes

PCNM1 <- pcnmtest$PCNM1   
PCNM2 <- pcnmtest$PCNM2   


#Continuous environmental matrix -- now that we want to keep PCNM 1 and 2
env<-cbind(open_water,DO,temp,transp,depth,macrophyte_cover,forest,
           pH,conductivity,macrophyte_richness,PCNM1, PCNM2)


#Alpha = 0.05 to get p-values for significant predictors
forward.sel.par(bio.hel,env, alpha = 0.05, Yscale = TRUE) #selected 10 predictors.


#                       variable order        R2      R2cum   AdjR2Cum        F         pval

#1           abioRDA$macro_rich    12 0.016981661 0.01698166 0.01428106 6.288107 4.093151e-35
#2  abioRDA$shrub_forest_system     9 0.017584889 0.03456655 0.02924736 6.611864 1.046918e-37
#3                   abioRDA$pH    10 0.010204975 0.04477152 0.03685527 3.867348 1.259847e-16
#4                abioRDA$depth     5 0.009158268 0.05392979 0.04344702 3.494598 5.319792e-14
#5                        PCNM2    15 0.008373048 0.06230284 0.04927927 3.214574 4.324499e-12
#6                 abioRDA$cond    11 0.008387079 0.07068992 0.05515827 3.239996 2.918994e-12
#7                        PCNM1    14 0.008118397 0.07880832 0.06079619 3.155029 1.082665e-11
#8           abioRDA$water_lake     1 0.007276604 0.08608492 0.06560503 2.842439 1.182398e-09
#9                        PCNM3    16 0.006907270 0.09299219 0.07006222 2.711099 7.943052e-09
#10                 abioRDA$oxy     2 0.007115868 0.10010806 0.07475899 2.807152 1.981877e-09


# I will \keep my predictors at 10, so as not to overfit the model. Also, I am only keeping the first 2 PCNM axes, as per
# Donald's solution.each axis is orthogonal (explaining the remaining variance) and thus explains different spatial patterns in the data set. 
# The first few axes capture broad spatial patterns and the remaining axes capture smaller/local patterns.

#Final continuous dataset with selected 10 predictors
env_ <- cbind(macrophyte_richness, forest, pH, depth, PCNM2, conductivity, PCNM1, open_water,DO,temp, macrophyte_cover)


### 2.) RUN RDA ###-------------------------------------------------------------


#RDA with season as a CONDITION
rda.habi <- rda(bio.hel~ macrophyte_richness+forest+pH+depth+PCNM2+conductivity+
                  PCNM1+open_water+DO+temp+macrophyte_cover+Condition(season)) 
#anova(rda.habi, by="terms", perm=1000) #All significant p < 0.05
#anova(rda.habi, by="margin", perm=1000) #All significant p < 0.05
#anova(rda.habi, by="axis", perm=1000) #Through RDA5 significant p < 0.05
seasonPRDA = as.numeric(as.factor(season))#Variation partitioning to get the correct adjusted R2
RDAenvVAR<-varpart(bio.hel,env,seasonPRDA)
RDAenvVAR 
# Adjusted R2 = 0.18318 

#Assess variance inflation factor
vif.cca(rda.habi)#independent <10

# Season as CONDITION constrained
#head(summary(rda.habi)) # Proportion constrained 0.07145


### 3.) Plot pRDA ###-----------------------------------------------------------


#Plot pRDA with season CONDITIONED
plot(rda.habi, choices = c(1,2), display = c("sp", "lc","cn","fc"))->lcplot.system
lcplot.system
plot(rda.habi, choices = c(1, 2), display = c("sp", "wa", "cn","fc"))->waplot.system
waplot.system
text(rda.habi, display = "species",  cex = 0.7, col = "black")#include the species name text

# Extract values for each section of pRDA
library("grid")

data.scores.system<- as.data.frame(lcplot.system$constraints)  #Using the scores function from vegan to extract the site scores and convert to a data.frame
data.scores.system 
str(data.scores.system)
head(data.scores.system)  #look at the data
lcplot.system$species
species.scores.system <- as.data.frame(lcplot.system$species)

#Using the scores function from vegan to extract the species scores and convert to a data.frame
species.scores.system$species <- rownames(species.scores.system)  # create a column of species, from the rownames of species.scores
head(species.scores.system)  #look at the data
species.scores.system
# Create object of only species that are a certain proportion explained by the environmental variables
species.fit <-goodness(rda.habi)
select.spec <-which(species.fit[,2]>=0.05)
select.spec<-as.data.frame(select.spec)
select.spec
#Create datafreame with selected species using the values from species.scores.system
goodfish <- species.scores.system[c(which(species.fit[,2]>=0.05)),]
goodfish

# Edit names

# Define the new names
new_names <- c("Apistogramma regani", "Cichlasoma amazonarum", 
               "Cyphocharax spiluropsis", "Eigenmannia trilineata",
               "Mylossoma albiscopum", "Pyrrhulina semifasciata",
               "Serrasalmus maculatus", "Mylossoma aureum")

# Replace the values in the column
goodfish$species[goodfish$species == "Apistogramma.regani"] <- new_names[1]
goodfish$species[goodfish$species == "Cichlasoma.amazonarum"] <- new_names[2]
goodfish$species[goodfish$species == "Cyphocharax.spiluropsis"] <- new_names[3]
goodfish$species[goodfish$species == "Eigenmannia.trilineata"] <- new_names[4]
goodfish$species[goodfish$species == "Mylossoma.duriventre"] <- new_names[5]
goodfish$species[goodfish$species == "Pyrrhulina.semifasciata"] <- new_names[6]
goodfish$species[goodfish$species == "Serrasalmus.maculatus"] <- new_names[7]
goodfish$species[goodfish$species == "Mylossoma.aureum"] <- new_names[8]

# View the updated dataframe
goodfish

library(ggplot2)
library(ggrepel)
library(BiodiversityR)

# Now add the environmental variables as arrows
arrowmat = vegan::scores(rda.habi, display = "bp")
arrowmat<- as.data.frame(lcplot.system$biplot)
rownames(arrowmat) <- c("macrophyte richness", "forest", "pH", "depth", "PCNM2", "conductivity",
                        "PCNM1", "open water", "dissolved oxygen", "temperature", "macrophyte cover")

# Add labels, make a data.frame
arrowdf <- data.frame(labels = rownames(arrowmat), arrowmat)

# Define the arrow aesthetic mapping
arrow_map = aes(xend = 1.4* RDA1, yend = 1.4*RDA2, x = 0, y = 0, shape = NULL, color = NULL, 
                label = labels)
label_map = aes(x = 1.8 * RDA1, y = 1.8 * RDA2, shape = NULL, color = NULL, 
                label = labels)
arrowhead = arrow(length = unit(0.02, "npc"))


## FINAL GRAPH-make a graph with gradient of forest ##--------------------------


#use the original data for showing forest gradient
data5<-subset(abioRDA, select=c("oxy","temp","water_lake","shrub_forest_system","forest_system","macro_index_2",
                                "macro_rich","depth","transp"))
colnames(data5) <- c("oxy","temp","water_lake","shrub_forest_system","forest","macrophyte_cover",
                     "macro_rich","depth","transp")

ggplot() +
  geom_point(data=data.scores.system,aes(x=2*RDA1,y=2*RDA2, colour=data5$shrub_forest_system),size=3.3) + 
  scale_colour_gradient(low="Orange1", high="forestgreen", name="Forest (%)")+  
  geom_segment(arrow_map, size = 0.55, data = arrowdf, color = "black", 
               arrow = arrowhead) + #+ geom_text(label_map, size = 3.5, data = arrowdf)+
  geom_point(data=goodfish, colour="blue",
             aes(x=3.5*RDA1,y=3.5*RDA2), size=1) +
#  geom_text_repel(data=goodfish, aes(x=3*RDA1,y=3*RDA2), label=goodfish$species,
 #                 colour="blue", max.overlaps = 100, size=3)+
  scale_y_continuous(expression("RDA2"), limits=c(-1,1.2), breaks=c(-1,-0.5, 0, 0.5,1))+theme(axis.text=element_text(size=20, colour="black"),axis.title=element_text(size=20))+
  scale_x_continuous(expression("RDA1"), limits=c(-1.3,1.5), breaks=c(-1,-0.5, 0, 0.5,1))+theme(axis.text=element_text(size=20, colour="black"),axis.title=element_text(size=20))+
  coord_equal() +
  theme_bw()+ 
  theme(axis.ticks = element_blank(),  # remove axis ticks
        axis.title.x = element_text(size=13), # remove x-axis labels
        axis.title.y = element_text(size=13), # remove y-axis labels
        axis.text.x=element_text(size=13),
        axis.text.y=element_text(size=13),
        panel.background = element_blank(), 
        panel.grid.major = element_blank(),  #remove major-grid labels
        panel.grid.minor = element_blank(),  #remove minor-grid labels
        plot.background = element_blank())


# Now try without species labels ##--------------------------


#use the original data for showing forest gradient
data5<-subset(abioRDA, select=c("oxy","temp","water_lake","shrub_forest_system","forest_system","macro_index_2",
                                "macro_rich","depth","transp"))
colnames(data5) <- c("oxy","temp","water_lake","shrub_forest_system","forest","macrophyte_cover",
                     "macro_rich","depth","transp")

ggplot() +
  geom_point(data=data.scores.system,aes(x=2*RDA1,y=2*RDA2, colour=data5$shrub_forest_system),size=3.3) + 
  scale_colour_gradient(low="Orange1", high="forestgreen", name="Forest (%)")+  
  geom_segment(arrow_map, size = 0.55, data = arrowdf, color = "black", 
               arrow = arrowhead) + geom_text(label_map, size = 3, data = arrowdf)+
  geom_point(data=goodfish, colour="blue",
             aes(x=3.5*RDA1,y=3.5*RDA2), size=1) +
  scale_y_continuous(expression("RDA2"), limits=c(-1,1.2), breaks=c(-1,-0.5, 0, 0.5,1))+theme(axis.text=element_text(size=20, colour="black"),axis.title=element_text(size=20))+
  scale_x_continuous(expression("RDA1"), limits=c(-1.3,1.5), breaks=c(-1,-0.5, 0, 0.5,1))+theme(axis.text=element_text(size=20, colour="black"),axis.title=element_text(size=20))+
  coord_equal() +
  theme_bw()+ 
  theme(axis.ticks = element_blank(),  # remove axis ticks
        axis.title.x = element_text(size=13), # remove x-axis labels
        axis.title.y = element_text(size=13), # remove y-axis labels
        axis.text.x=element_text(size=13),
        axis.text.y=element_text(size=13),
        panel.background = element_blank(), 
        panel.grid.major = element_blank(),  #remove major-grid labels
        panel.grid.minor = element_blank(),  #remove minor-grid labels
        plot.background = element_blank())


# Now plot RDA with season as variable-------------------------------------------------------------


rda.se <- rda(bio.hel~ macrophyte_richness+forest+depth+conductivity+macrophyte_cover+temp+
                  open_water+DO+season) 
anova(rda.se, by="terms", perm=1000) #All significant p < 0.05
anova(rda.se, by="margin", perm=1000) #All significant p < 0.05
anova(rda.se, by="axis", perm=1000) #Through RDA5 significant p < 0.05

(R2adj<-RsquareAdj(rda.se)$adj.r.squared)
# Adjusted R2 = 0.1206318


### 3.) Plot RDA ###-----------------------------------------------------------


#Plot pRDA with season CONDITIONED
plot(rda.se, choices = c(1,2), display = c("sp", "lc","cn","fc"))->lcplot.system
lcplot.system
plot(rda.se, choices = c(1, 2), display = c("sp", "wa", "cn","fc"))->waplot.system
waplot.system
text(rda.se, display = "species",  cex = 0.7, col = "black")#include the species name text

# Extract values for each section of pRDA
library("grid")

data.scores.system<- as.data.frame(lcplot.system$constraints)  #Using the scores function from vegan to extract the site scores and convert to a data.frame
data.scores.system 
str(data.scores.system)
head(data.scores.system)  #look at the data
lcplot.system$species
species.scores.system <- as.data.frame(lcplot.system$species)

#Using the scores function from vegan to extract the species scores and convert to a data.frame
species.scores.system$species <- rownames(species.scores.system)  # create a column of species, from the rownames of species.scores
head(species.scores.system)  #look at the data
species.scores.system
# Create object of only species that are a certain proportion explained by the environmental variables
species.fit <-goodness(rda.se)
select.spec <-which(species.fit[,2]>=0.05)
select.spec<-as.data.frame(select.spec)
select.spec
#Create datafreame with selected species using the values from species.scores.system
goodfish <- species.scores.system[c(which(species.fit[,2]>=0.05)),]
goodfish


# Now add the environmental variables as arrows
arrowmat = vegan::scores(rda.se, display = "bp")
arrowmat<- as.data.frame(lcplot.system$biplot)

# Add labels, make a data.frame
arrowdf <- data.frame(labels = rownames(arrowmat), arrowmat)

# Define the arrow aesthetic mapping
arrow_map = aes(xend = 1.4* RDA1, yend = 1.4*RDA2, x = 0, y = 0, shape = NULL, color = NULL, 
                label = labels)
label_map = aes(x = 1.8 * RDA1, y = 1.8 * RDA2, shape = NULL, color = NULL, 
                label = labels)
arrowhead = arrow(length = unit(0.02, "npc"))


## FINAL GRAPH-make a graph with gradient of forest ##--------------------------


#use the original data for showing forest gradient
data5<-subset(abioRDA, select=c("oxy","temp","water_lake","shrub_forest_system","forest_system","macro_index_2",
                                "macro_rich","depth","transp"))
colnames(data5) <- c("oxy","temp","water_lake","shrub_forest_system","forest","pH","macrophyte_cover",
                     "macro_rich","depth","transp")

ggplot() +
  geom_point(data=data.scores.system,aes(x=2*RDA1,y=2*RDA2, colour=data5$shrub_forest_system),size=3.3) + 
  scale_colour_gradient(low="yellow", high="forestgreen", name="Forest (%)")+  
  geom_segment(arrow_map, size = 0.3, data = arrowdf, color = "black", 
               arrow = arrowhead) + geom_text(label_map, size = 3, data = arrowdf)+
  geom_point(data=goodfish, colour="blue",
             aes(x=3*RDA1,y=3*RDA2), size=1) +
  geom_text_repel(data=goodfish, aes(x=3*RDA1,y=3*RDA2), label=goodfish$species,
                  colour="blue", max.overlaps = 100, size=3)+
  scale_y_continuous(expression("RDA2"), limits=c(-1.5,1.5), breaks=c(-1,-0.5, 0, 0.5,1))+theme(axis.text=element_text(size=20, colour="black"),axis.title=element_text(size=20))+
  scale_x_continuous(expression("RDA1"), limits=c(-1.5,1.5), breaks=c(-1,-0.5, 0, 0.5,1))+theme(axis.text=element_text(size=20, colour="black"),axis.title=element_text(size=20))+
  coord_equal() +
  theme_bw()+ 
  theme(axis.ticks = element_blank(),  # remove axis ticks
        axis.title.x = element_text(size=13), # remove x-axis labels
        axis.title.y = element_text(size=13), # remove y-axis labels
        axis.text.x=element_text(size=13),
        axis.text.y=element_text(size=13),
        panel.background = element_blank(), 
        panel.grid.major = element_blank(),  #remove major-grid labels
        panel.grid.minor = element_blank(),  #remove minor-grid labels
        plot.background = element_blank())
