# Supplementary material for: Threshold responses of floating meadow fish communities to floodplain forest cover in the lower Amazon River
Source: Conserv Biol. 2025 Aug 15;39(6):e70110. doi: 10.1111/cobi.70110 (PMC12658946; doi:10.1111/cobi.70110)
Supplement: Supplementary file 10 — Supporting Information [file COBI-39-e70110-s005.xlsx]

## Sheet: Sp.class.clean
Species	Family	TITAN_Group	Feeding	Migratory	Life_History	Habitat_Use	Threshold
Acaronia nassa	Cichlidae	Sensitive	Invertivore	Sedentary	Equilibrium	Epibenthic Maneuverable	60.85
Apistogramma regani	Cichlidae	Sensitive	Invertivore	Sedentary	Equilibrium	Epibenthic Maneuverable	35.56
Astronotus crassipinnis	Cichlidae	Tolerant	Piscivore/Macroinvertivore	Sedentary	Equilibrium	Nektonic Maneuverable	5.3625
Cichlasoma amazonarum	Cichlidae	Sensitive	Omnivore	Sedentary	Equilibrium	Epibenthic Maneuverable	35.56
Crenicichla regani	Cichlidae	Sensitive	Invertivore	Sedentary	Equilibrium	Epibenthic Maneuverable	35.56
Crenicichla reticulata	Cichlidae	Tolerant	Piscivore/Macroinvertivore	Sedentary	Equilibrium	Epibenthic Maneuverable	4.35
Laetacara curviceps	Cichlidae	Sensitive	Omnivore	Sedentary	Equilibrium	Epibenthic Maneuverable	35.56
Mesonauta insignis	Cichlidae	Sensitive	Omnivore	Sedentary	Equilibrium	Nektonic Maneuverable	22.53
Taeniacara candidi	Cichlidae	Sensitive	Invertivore	Sedentary	Equilibrium	Epibenthic Maneuverable	22.53
Parapteronotus hasemani	Apteronotidae	Tolerant	Invertivore	Local	Periodic	Gymnotiform	4.35
Brachyhypopomus beebei	Hypopomidae	Tolerant	Invertivore	Sedentary	Periodic	Gymnotiform	17.55
Brachyhypopomus bennettii	Hypopomidae	Sensitive	Invertivore	Sedentary	Periodic	Gymnotiform	35.56
Brachyhypopomus brevirostris	Hypopomidae	Sensitive	Invertivore	Sedentary	Periodic	Gymnotiform	35.56
Brachyhypopomus walteri	Hypopomidae	Sensitive	Invertivore	Sedentary	Periodic	Gymnotiform	60.85
Steatogenys elegans	Hypopomidae	Tolerant	Invertivore	Sedentary	Periodic	Gymnotiform	9.42
Rhamphichthys marmoratus	Rhamphichthyidae	Tolerant	Invertivore	Local	Periodic	Gymnotiform	15.44
Eigenmannia virescens	Sternopygidae	Tolerant	Invertivore	Sedentary	Periodic	Gymnotiform	35.56
Anadoras grypus	Doradidae	Tolerant	Omnivore	Sedentary	Equilibrium	Benthic-slow	9.42
Ossancora punctata	Doradidae	Tolerant	Invertivore	Sedentary	Intermediate	Benthic-slow	9.94
Pterodoras granulosus	Doradidae	Tolerant	Omnivore	Local	Periodic	Benthic-slow	4.35
Pimelodella geryi	Heptapteridae	Tolerant	Omnivore	Local	Periodic	Benthic-fast	3.84
Trachelyopterus porosus	Auchenipteridae	Tolerant	Omnivore	Sedentary	Intermediate	Benthic-slow	17.55
Hoplosternum littorale	Callichthyidae	Sensitive	Invertivore	Sedentary	Equilibrium	Benthic-slow	40.46
Rineloricaria formosa	Loricariidae	Sensitive	Omnivore	Sedentary	Equilibrium	Benthic-slow	47.61
Mylossoma aureum	Serrasalmidae	Tolerant	Herbivore	Regional	Periodic	Nektonic Maneuverable	3.33
Mylossoma duriventre	Serrasalmidae	Tolerant	Herbivore	Regional	Periodic	Nektonic Maneuverable	3.33
Mylossoma sp.	Serrasalmidae	Tolerant	Herbivore	Regional	Periodic	Nektonic Maneuverable	17.55
Pygocentrus nattereri	Serrasalmidae	Tolerant	Piscivore	Regional	Intermediate	Nektonic Maneuverable	40.46
Serrasalmus maculatus	Serrasalmidae	Tolerant	Piscivore	Local	Intermediate	Nektonic Maneuverable	15.44
Serrasalmus hollandi	Serrasalmidae	Tolerant	Piscivore	Local	Intermediate	Nektonic Maneuverable	9.94
Serrasalmus sp.	Serrasalmidae	Sensitive	Piscivore	Local	Intermediate	Nektonic Maneuverable	47.61
Leporinus fasciatus	Anostomidae	Sensitive	Omnivore	Regional	Periodic	Epibenthic Maneuverable	35.56
Rhytiodus microlepis	Anostomidae	Tolerant	Herbivore	Regional	Periodic	Nektonic Fast	15.28
Schizodon fasciatus	Anostomidae	Tolerant	Herbivore	Regional	Periodic	Epibenthic Maneuverable	9.42
Ctenobrycon spilurus	Characidae	Sensitive	Omnivore	Sedentary	Opportunistic	Nektonic Maneuverable	40.46
Ctenobrycon hauxwellianus	Characidae	Sensitive	Omnivore	Sedentary	Opportunistic	Nektonic Maneuverable	42.61
Hemigrammus diagonicus	Characidae	Sensitive	Omnivore	Sedentary	Opportunistic	Nektonic Maneuverable	60.85
Moenkhausia collettii	Characidae	Sensitive	Omnivore	Sedentary	Opportunistic	Nektonic Maneuverable	42.61
Moenkhausia melogramma	Characidae	Sensitive	Omnivore	Sedentary	Opportunistic	Nektonic Maneuverable	60.85
Roeboides myersii	Characidae	Tolerant	Picscivore/Macroinvertivore	Sedentary	Opportunistic	Nektonic Maneuverable	47.61
Hyphessobrycon sp.	Characidae	Sensitive	Omnivore	Sedentary	Opportunistic	Nektonic Maneuverable	40.46
Bryconops sp.	Iguanodectidae	Sensitive	Omnivore	Local	Periodic	Nektonic Fast	47.61
Triportheus angulatus	Triportheidae	Sensitive	Omnivore	Regional	Periodic	Nektonic Fast	42.61
Pyrrhulina semifasciata	Lebiasinidae	Sensitive	Invertivore	Sedentary	Opportunistic	Nektonic Fast	60.85
Cyphocharax spiluropsis	Curimatidae	Sensitive	Detritivore	Local	Periodic	Nektonic Maneuverable	47.61
Colomesus asellus	Tetradontidae	Tolerant	Omnivore	Sedentary	Periodic	Epibenthic Maneuverable	15.44
Anchoviella guianensis	Engraulidae	Tolerant	Planktivore	Regional	Periodic	Nektonic Fast	19.49

## Sheet: Sheet1
TITAN_Group	Threshold
Sensitive	60.85
Sensitive	35.56
Sensitive	35.56
Sensitive	35.56				Avg sensitive thresh	43.245
Sensitive	35.56				Avg tolerant thresh	14.9573
Sensitive	22.53
Sensitive	22.53
Sensitive	35.56
Sensitive	35.56
Sensitive	60.85
Sensitive	40.46
Sensitive	47.61
Sensitive	47.61
Sensitive	35.56
Sensitive	40.46
Sensitive	42.61
Sensitive	60.85
Sensitive	42.61
Sensitive	60.85
Sensitive	40.46
Sensitive	47.61
Sensitive	42.61
Sensitive	60.85
Sensitive	47.61
Tolerant	5.3625
Tolerant	4.35
Tolerant	4.35
Tolerant	17.55
Tolerant	9.42
Tolerant	15.44
Tolerant	35.56
Tolerant	9.42
Tolerant	9.94
Tolerant	4.35
Tolerant	3.84
Tolerant	17.55
Tolerant	3.33
Tolerant	3.33
Tolerant	17.55
Tolerant	40.46
Tolerant	15.44
Tolerant	9.94
Tolerant	15.28
Tolerant	9.42
Tolerant	47.61
Tolerant	15.44
Tolerant	19.49

## Sheet: Fam Stats
Family	TITAN_Group
Cichlidae	Intolerant	Tolerant	23	Cichlidae intolerant	7
Cichlidae	Intolerant	Intolerant	24	Cichlidae tolerant	2
Cichlidae	Tolerant			Cichlidae total	9
Cichlidae	Intolerant			Proportion Cichlidae intolerant	0.777778
Cichlidae	Intolerant			Proportion Cichlidae tolerant	0.222222
Cichlidae	Tolerant			Characidae intolerant	6
Cichlidae	Intolerant			Characidae tolerant	1
Cichlidae	Intolerant			Characidae total	7
Cichlidae	Intolerant			Proportion Characidae intolerant	0.857143
Apteronotidae	Tolerant			Proportion Characidae tolerant	0.142857
Hypopomidae	Tolerant
Hypopomidae	Intolerant
Hypopomidae	Intolerant
Hypopomidae	Intolerant
Hypopomidae	Tolerant
Rhamphichthyidae	Tolerant
Sternopygidae	Tolerant
Doradidae	Tolerant
Doradidae	Tolerant
Doradidae	Tolerant
Heptapteridae	Tolerant
Auchenipteridae	Tolerant
Callichthyidae	Intolerant
Loricariidae	Intolerant
Serrasalmidae	Tolerant
Serrasalmidae	Tolerant
Serrasalmidae	Tolerant
Serrasalmidae	Tolerant
Serrasalmidae	Tolerant
Serrasalmidae	Tolerant
Serrasalmidae	Intolerant
Anastomidae	Intolerant
Anostomidae	Tolerant
Anostomidae	Tolerant
Characidae	Intolerant
Characidae	Intolerant
Characidae	Intolerant
Characidae	Intolerant
Characidae	Intolerant
Characidae	Tolerant
Characidae	Intolerant
Iguanodectidae	Intolerant
Triportheidae	Intolerant
Lebiasinidae	Intolerant
Curimatidae	Intolerant
Tetradontidae	Tolerant
Engraulidae	Tolerant

## Sheet: LH Stats
TITAN_Group	Life_History	Intolerant taxa that are P:	7	Tolerant taxa that are P:	14
Intolerant	Equilibrium	Intolerant taxa that are E:	9	Tolerant taxa that are E:	3
Intolerant	Equilibrium	Intolerant taxa that are O:	7	Tolerant taxa that are O:	1
Tolerant	Equilibrium	Intolerant taxa that are I:	1	Tolerant taxa that are I:	5
Intolerant	Equilibrium	Intolerant taxa:	24	Tolerant taxa:	23
Intolerant	Equilibrium
Tolerant	Equilibrium	Intolerant that are P	0.291667	Tolerant that are P	0.608696
Intolerant	Equilibrium	Intolerant that are E	0.375	Tolerant that are E	0.130435
Intolerant	Equilibrium	Intolerant that are O	0.291667	Tolerant that are O	0.0434783
Intolerant	Equilibrium	Intolerant that are I	0.0416667	Tolerant that are I	0.217391
Tolerant	Periodic
Tolerant	Periodic	With reference to the different life history strategies, equilibrium taxa comprised the largest portion of intolerant taxa; 38% of intolerant taxa were equilibrium strategists. This was followed by opportunistic (29% of intolerant taxa) and periodic strategists (29% of intolerant taxa), and then intermediate strategists (4% of tolerant taxa). Periodic strategists comprised the highest proportion …
Intolerant	Periodic
Intolerant	Periodic
Intolerant	Periodic
Tolerant	Periodic
Tolerant	Periodic
Tolerant	Periodic
Tolerant	Equilibrium
Tolerant	Intermediate
Tolerant	Periodic
Tolerant	Periodic
Tolerant	Intermediate
Intolerant	Equilibrium
Intolerant	Equilibrium
Tolerant	Periodic
Tolerant	Periodic
Tolerant	Periodic
Tolerant	Intermediate
Tolerant	Intermediate
Tolerant	Intermediate
Intolerant	Intermediate
Intolerant	Periodic
Tolerant	Periodic
Tolerant	Periodic
Intolerant	Opportunistic
Intolerant	Opportunistic
Intolerant	Opportunistic
Intolerant	Opportunistic
Intolerant	Opportunistic
Tolerant	Opportunistic
Intolerant	Opportunistic
Intolerant	Periodic
Intolerant	Periodic
Intolerant	Opportunistic
Intolerant	Periodic
Tolerant	Periodic
Tolerant	Periodic
